# Supplementary material for: Gendered dimensions of sustainable land management: Evidences from farm size and training effects on willingness to pay in Ghana’s Volta Region
Source: PLoS One. 2026 Jun 11;21(6):e0351424. doi: 10.1371/journal.pone.0351424 (PMC13257986; doi:10.1371/journal.pone.0351424)
Supplement: S1 File — (XLS) [file pone.0351424.s003.xls]

## Sheet: Sheet1
Age	mwtp	Y	male	edu2	edu3	edu4	edu5	edu6	linct	lexp	coastal	slmtrain	lfsize	HHD	WTP1
7	50	1	0	1	0	0	0	0	5.29832	3.55535	1	0	1.38629	1.79176	0.5
9	0	0	0	0	0	0	0	0	5.29832	2.07944	1	0	0	1.94591	0
7	0	0	0	1	0	0	0	0	5.07517	1.09861	1	0	0	1.38629	0
9	0	0	0	1	0	0	0	0	4.38203	2.07944	1	0	0	1.79176	0
5	0	0	0	0	0	0	0	0	6.21461	2.30259	1	0	0	1.94591	0
6	0	0	1	0	1	0	0	0	6.68461	3.09104	1	0	2.77259	2.07944	0
8	50	1	1	0	1	0	0	0	6.68461	1.79176	1	0	1.60944	1.79176	0.5
1	250	1	1	0	1	0	0	0	5.70378	3.2581	1	0	2.48491	1.60944	2.5
7	250	1	1	0	0	1	0	0	6.7334	2.70805	1	0	1.38629	2.19722	2.5
7	50	1	0	0	1	0	0	0	6.21461	1.38629	1	0	1.38629	1.94591	0.5
9	0	0	0	0	0	0	0	0	5.01064	1.09861	1	0	1.70475	1.38629	0
6	0	0	1	1	0	0	0	0	5.29832	1.38629	1	0	1.09861	1.09861	0
9	0	0	1	0	1	0	0	0	5.70378	2.30259	1	0	0.693147	1.38629	0
4	100	1	0	1	0	0	0	0	5.99146	1.79176	1	1	0	2.07944	1
5	50	1	1	1	0	0	0	0	5.70378	2.30259	1	1	1.60944	1.60944	0.5
7	0	0	1	0	0	1	0	0	5.70378	3.80666	1	0	1.50408	1.94591	0
9	100	1	1	0	1	0	0	0	5.29832	1.79176	1	1	2.30259	1.38629	1
2	0	0	1	0	1	0	0	0	5.29832	1.09861	1	1	0.693147	1.38629	0
5	50	1	1	0	1	0	0	0	5.99146	2.30259	1	0	2.30259	1.94591	0.5
6	50	1	1	1	0	0	0	0	5.29832	1.60944	1	0	1.8718	1.38629	0.5
7	100	1	1	1	0	0	0	0	5.52146	2.07944	1	0	1.60944	1.38629	1
7	0	0	1	1	0	0	0	0	6.32794	2.70805	1	0	2.44235	2.89037	0
5	0	0	0	1	0	0	0	0	5.52146	2.3979	1	0	1.09861	1.60944	0
5	50	1	0	1	0	0	0	0	6.21461	1.94591	1	0	0.693147	1.79176	0.5
4	50	1	1	0	0	0	1	0	5.70378	1.09861	1	0	0.693147	1.09861	0.5
6	0	0	1	0	0	1	0	0	6.21461	2.99573	1	1	2.48491	1.94591	0
6	0	0	1	1	0	0	0	0	5.29832	1.79176	1	1	0.405465	1.79176	0
6	100	1	1	0	0	0	0	0	6.39693	2.89037	1	0	2.19722	2.30259	1
9	50	1	0	1	0	0	0	0	5.29832	2.07944	1	1	0.693147	1.38629	0.5
7	0	0	1	0	1	0	0	0	6.52209	1.38629	1	1	1.60944	1.79176	0
5	0	0	1	0	1	0	0	0	5.99146	1.94591	1	1	1.79176	1.60944	0
7	0	0	1	0	0	0	0	1	6.39693	1.79176	1	1	1.79176	2.48491	0
7	100	1	1	0	1	0	0	0	5.99146	1.94591	1	0	1.38629	1.94591	1
5	0	0	1	1	0	0	0	0	6.55108	1.38629	1	1	1.60944	2.19722	0
5	0	0	0	0	0	0	0	0	5.70378	2.99573	1	1	0.916291	1.94591	0
5	150	1	1	1	0	0	0	0	5.29832	1.79176	1	0	1.38629	1.60944	1.5
5	50	1	1	0	1	0	0	0	5.07517	1.60944	1	0	1.25276	1.60944	0.5
6	200	1	1	0	0	0	0	0	5.29832	1.79176	1	1	1.09861	1.79176	2
6	50	1	0	0	0	0	0	0	5.29832	1.38629	1	0	0.693147	1.60944	0.5
7	0	0	0	0	0	0	0	0	5.48064	3.21888	1	0	0.405465	1.38629	0
9	0	0	0	0	0	0	0	0	5.48064	3.4012	1	0	0.693147	1.60944	0
9	300	1	0	0	1	0	0	0	5.29832	1.60944	1	0	1.50408	1.94591	3
5	50	1	1	1	0	0	0	0	5.48064	2.30259	1	1	1.79176	1.38629	0.5
6	0	0	0	0	0	0	1	0	5.70378	1.25276	1	0	0	0.693147	0
7	0	0	1	0	1	0	0	0	5.70378	1.79176	1	0	0.693147	1.60944	0
8	0	0	1	0	1	0	0	0	5.29832	2.30259	1	0	0.693147	2.48491	0
3	0	0	0	0	1	0	0	0	5.29832	1.79176	1	0	0	1.09861	0
6	0	0	0	1	0	0	0	0	5.70378	2.48491	1	0	0	1.60944	0
5	0	0	0	1	0	0	0	0	3.4012	1.79176	1	0	0	1.38629	0
6	0	0	1	0	0	0	0	0	5.99146	2.70805	1	0	0.916291	2.30259	0
8	0	0	1	0	1	0	0	0	5.29832	1.60944	1	0	0.693147	2.07944	0
4	0	0	1	0	1	0	0	0	5.70378	2.48491	1	0	0.916291	2.3979	0
5	0	0	0	0	1	0	0	0	5.70378	1.79176	1	0	0	1.09861	0
5	0	0	0	1	0	0	0	0	5.01064	1.79176	1	0	0.405465	1.38629	0
8	0	0	1	0	1	0	0	0	6.39693	3.46574	1	0	1.60944	2.48491	0
8	0	0	1	0	1	0	0	0	4.60517	2.07944	1	0	0	1.09861	0
7	0	0	0	0	1	0	0	0	5.29832	1.60944	1	0	0	1.94591	0
4	0	0	1	0	0	1	0	0	5.99146	1.94591	1	0	0.405465	1.38629	0
3	0	0	1	0	1	0	0	0	6.21461	0.693147	1	0	0.405465	1.09861	0
5	0	0	0	0	1	0	0	0	5.99146	1.60944	1	0	0.693147	1.79176	0
4	0	0	0	1	0	0	0	0	5.01064	0.693147	1	0	0	1.09861	0
6	0	0	0	1	0	0	0	0	5.52146	1.38629	1	0	0.405465	1.60944	0
5	0	0	1	1	0	0	0	0	5.70378	2.07944	1	0	0	1.09861	0
8	0	0	1	0	1	0	0	0	5.29832	1.38629	1	0	0	1.09861	0
7	0	0	0	0	1	0	0	0	6.21461	1.60944	1	0	0.405465	1.94591	0
6	0	0	1	0	1	0	0	0	5.99146	1.60944	1	0	0.405465	1.94591	0
6	0	0	1	1	0	0	0	0	5.52146	1.94591	1	0	0	1.60944	0
6	0	0	0	0	1	0	0	0	5.63479	0.693147	1	0	0	1.38629	0
7	0	0	0	0	0	0	0	0	5.99146	1.60944	1	0	0.405465	1.79176	0
6	0	0	1	0	1	0	0	0	5.70378	2.30259	1	0	0	1.79176	0
8	0	0	1	1	0	0	0	0	5.63479	1.94591	1	0	0.405465	1.94591	0
9	0	0	1	0	1	0	0	0	4.60517	2.70805	1	0	0.693147	0	0
8	0	0	1	0	1	0	0	0	5.52146	1.94591	1	0	0.693147	1.09861	0
6	0	0	0	1	0	0	0	0	5.52146	1.38629	1	0	0.405465	1.60944	0
5	0	0	1	0	1	0	0	0	5.70378	2.07944	1	0	0	1.09861	0
8	0	0	1	0	0	1	0	0	5.29832	1.38629	1	0	0	1.09861	0
7	0	0	0	0	0	1	0	0	6.21461	1.60944	1	0	0.405465	1.94591	0
6	0	0	1	0	1	0	0	0	5.99146	1.60944	1	0	0.405465	1.94591	0
6	0	0	1	1	0	0	0	0	5.52146	1.94591	1	0	0	1.60944	0
6	0	0	0	0	1	0	0	0	5.63479	0.693147	1	0	0	1.38629	0
7	0	0	0	0	0	1	0	0	5.99146	1.60944	1	0	0.405465	1.79176	0
6	0	0	1	0	1	0	0	0	5.70378	2.30259	1	0	0	1.79176	0
8	0	0	1	0	0	0	0	0	5.63479	1.94591	1	0	0.405465	1.94591	0
9	0	0	1	0	1	0	0	0	4.60517	2.70805	1	0	0.693147	0	0
8	0	0	1	1	0	0	0	0	5.70378	1.94591	1	0	0.693147	1.09861	0
5	0	0	1	0	1	0	0	0	5.70378	2.07944	1	0	0	1.09861	0
8	0	0	1	0	1	0	0	0	5.29832	1.38629	1	0	0	1.09861	0
7	0	0	0	0	0	0	0	0	6.21461	1.79176	1	0	0.405465	1.94591	0
6	0	0	1	0	1	0	0	0	5.99146	1.60944	1	0	0.405465	1.94591	0
6	0	0	1	1	0	0	0	0	5.52146	1.94591	1	0	0	1.60944	0
6	0	0	0	0	0	0	0	0	5.63479	1.09861	1	0	0	1.38629	0
7	0	0	0	1	0	0	0	0	5.99146	0.693147	1	0	0.405465	1.79176	0
6	0	0	1	1	0	0	0	0	5.70378	1.94591	1	0	0	1.79176	0
8	0	0	1	1	0	0	0	0	5.29832	1.60944	1	0	0.693147	2.48491	0
3	0	0	0	1	0	0	0	0	5.29832	1.09861	1	0	0	1.09861	0
6	0	0	0	0	0	0	0	0	5.70378	2.48491	1	0	0	1.60944	0
5	0	0	0	0	1	0	0	0	4.60517	1.79176	1	0	0	1.38629	0
6	0	0	1	0	1	0	0	0	6.39693	2.70805	1	0	0.916291	2.30259	0
7	0	0	1	0	1	0	0	0	6.52209	2.63906	1	0	0.405465	2.3979	0
8	0	0	1	0	1	0	0	0	5.29832	1.60944	1	0	0.693147	2.07944	0
4	0	0	0	0	1	0	0	0	5.99146	2.48491	1	0	0.916291	2.3979	0
3	0	0	1	0	0	0	0	0	6.21461	0.693147	1	0	0.405465	1.09861	0
5	0	0	0	0	1	0	0	0	5.99146	1.60944	1	0	0.693147	1.79176	0
4	0	0	0	0	0	1	0	0	5.01064	0.693147	1	0	0	1.09861	0
6	0	0	0	0	1	0	0	0	5.52146	1.38629	1	0	0.405465	1.60944	0
5	0	0	1	0	1	0	0	0	5.70378	2.07944	1	0	0	1.09861	0
8	0	0	1	0	1	0	0	0	5.29832	1.94591	1	0	0	1.09861	0
7	0	0	0	1	0	0	0	0	6.21461	1.79176	1	0	0.405465	1.94591	0
6	0	0	1	0	0	0	1	0	5.99146	1.60944	1	0	0.405465	1.94591	0
6	0	0	1	0	0	1	0	0	5.52146	1.60944	1	0	0	1.60944	0
6	0	0	0	0	1	0	0	0	5.63479	0.693147	1	0	0	1.38629	0
7	0	0	0	0	1	0	0	0	5.99146	1.09861	1	0	0.405465	1.79176	0
6	0	0	1	0	0	0	1	0	5.70378	0	1	0	0	1.79176	0
8	0	0	1	0	1	0	0	0	5.63479	1.94591	1	0	0.405465	1.94591	0
9	0	0	1	0	1	0	0	0	4.60517	0.693147	1	0	0.693147	0	0
8	0	0	1	0	1	0	0	0	5.52146	1.38629	1	0	0.693147	1.09861	0
6	0	0	0	0	1	0	0	0	6.39693	1.38629	1	0	0.405465	1.60944	0
5	0	0	1	0	1	0	0	0	5.70378	1.38629	1	0	0	1.09861	0
5	0	0	1	0	1	0	0	0	6.21461	2.07944	1	0	0	1.38629	0
7	0	0	0	0	1	0	0	0	5.99146	1.60944	1	0	0.405465	1.79176	0
6	0	0	0	0	1	0	0	0	5.70378	2.30259	1	0	0	1.79176	0
8	0	0	1	0	1	0	0	0	5.63479	1.94591	1	0	0.405465	1.94591	0
9	0	0	1	0	1	0	0	0	5.01064	2.63906	1	0	0.693147	0	0
8	0	0	1	0	1	0	0	0	4.60517	1.94591	1	0	0.693147	1.09861	0
6	0	0	0	0	1	0	0	0	5.52146	1.38629	1	0	0.405465	1.60944	0
4	0	0	1	1	0	0	0	0	4.60517	1.79176	1	0	0	2.30259	0
6	0	0	1	0	1	0	0	0	4.60517	2.07944	1	0	0	2.3979	0
6	0	0	0	0	1	0	0	0	5.01064	1.38629	1	0	0.405465	1.60944	0
5	0	0	1	0	1	0	0	0	5.29832	1.60944	1	0	0	1.09861	0
5	0	0	1	0	1	0	0	0	4.60517	1.79176	1	0	0	2.48491	0
7	0	0	0	0	1	0	0	0	4.60517	1.60944	1	0	0.405465	1.79176	0
6	0	0	1	1	0	0	0	0	5.01064	2.30259	1	0	0	1.79176	0
8	0	0	1	1	0	0	0	0	5.48064	1.38629	1	0	0.405465	1.94591	0
9	0	0	1	1	0	0	0	0	4.78749	2.63906	1	0	0.693147	0	0
8	0	0	1	1	0	0	0	0	5.29832	1.94591	1	0	0.693147	1.09861	0
8	0	0	1	0	1	0	0	0	5.29832	2.30259	1	1	0	2.07944	0
5	0	0	1	0	0	0	0	0	5.82895	2.07944	1	0	0.405465	1.79176	0
6	0	0	1	1	0	0	0	0	5.01064	2.30259	1	0	0	1.79176	0
8	0	0	1	1	0	0	0	0	5.29832	1.94591	1	0	0.405465	1.94591	0
9	0	0	1	1	0	0	0	0	4.60517	1.79176	1	0	0.693147	0	0
8	0	0	1	1	0	0	0	0	5.52146	1.09861	1	0	0.693147	1.09861	0
8	0	0	1	0	1	0	0	0	5.29832	2.19722	1	1	0	2.30259	0
5	0	0	1	0	0	0	0	0	5.70378	1.79176	1	0	0.405465	1.79176	0
7	0	0	1	0	1	0	0	0	5.29832	2.77259	1	0	0	1.09861	0
4	0	0	1	0	1	0	0	0	4.60517	1.60944	1	0	0	2.48491	0
5	0	0	0	0	1	0	0	0	4.60517	2.07944	1	0	0.405465	1.79176	0
2	0	0	1	1	0	0	0	0	5.01064	2.30259	1	0	0	1.79176	0
8	0	0	1	1	0	0	0	0	5.85793	2.19722	1	0	1.25276	1.94591	0
9	0	0	1	1	0	0	0	0	4.60517	2.99573	1	0	0.693147	2.48491	0
8	0	0	1	1	0	0	0	0	5.70378	1.94591	1	0	0.693147	2.19722	0
7	0	0	1	0	1	0	0	0	5.01064	1.60944	1	1	0	2.07944	0
9	0	0	1	0	0	0	0	0	4.60517	2.07944	1	0	1.38629	1.79176	0
6	0	0	1	1	0	0	0	0	5.29832	2.19722	1	0	0	1.79176	0
6	0	0	1	1	0	0	0	0	5.76832	2.19722	1	0	0.693147	1.79176	0
5	0	0	1	0	1	0	0	0	5.70378	2.56495	1	1	0	2.07944	0
9	100	1	1	0	0	0	0	1	6.55108	1.60944	1	0	0.916291	2.19722	1
9	0	0	1	0	0	0	0	0	6.21461	1.79176	1	1	0.405465	1.79176	0
5	0	0	1	0	0	1	0	0	5.01064	2.83321	1	0	0.693147	1.79176	0
5	0	0	0	1	0	0	0	0	5.01064	2.30259	1	0	0.693147	1.09861	0
9	0	0	1	0	1	0	0	0	5.70378	2.48491	1	1	0	1.94591	0
4	0	0	1	1	0	0	0	0	5.52146	1.09861	1	0	0.693147	1.09861	0
8	0	0	1	0	1	0	0	0	5.70378	2.19722	1	1	0	2.30259	0
7	0	0	1	0	0	0	0	0	6.21461	1.79176	1	1	0.405465	1.79176	0
2	450	1	1	0	0	1	0	0	5.29832	1.60944	1	0	1.60944	1.79176	4.5
4	400	1	1	0	1	0	0	0	6.10925	1.38629	1	0	1.09861	1.60944	4
7	350	1	1	0	1	0	0	0	5.99146	1.79176	1	0	1.38629	2.07944	3.5
7	0	0	1	0	0	0	0	0	6.21461	1.79176	1	0	2.30259	2.30259	0
4	0	0	1	0	1	0	0	0	5.85793	1.60944	1	0	1.79176	1.60944	0
5	0	0	0	0	0	0	0	0	5.99146	1.94591	1	0	1.38629	1.38629	0
5	0	0	0	0	0	0	1	0	5.85793	2.07944	1	0	1.60944	1.94591	0
2	0	0	0	0	1	0	0	0	5.29832	0.693147	1	1	0.693147	0	0
4	0	0	0	0	1	0	0	0	6.10925	1.38629	1	0	0.693147	1.79176	0
3	0	0	0	0	0	0	0	0	5.99146	1.38629	1	0	1.09861	1.60944	0
4	0	0	1	0	1	0	0	0	5.99146	1.38629	1	0	1.09861	1.09861	0
4	0	0	1	0	1	0	0	0	5.70378	0.693147	1	1	0.693147	1.94591	0
6	0	0	1	0	0	1	0	0	5.99146	1.38629	1	0	1.09861	1.79176	0
5	0	0	1	0	1	0	0	0	5.99146	1.09861	1	0	0.693147	1.60944	0
5	0	0	0	0	0	0	0	0	5.99146	1.79176	1	0	0.693147	1.38629	0
4	0	0	1	0	0	1	0	0	5.99146	1.79176	1	0	0.916291	1.38629	0
4	0	0	1	0	0	1	0	0	6.21461	1.38629	1	0	1.38629	1.79176	0
6	0	0	1	0	1	0	0	0	5.85793	1.09861	1	0	0.405465	1.79176	0
5	0	0	1	0	1	0	0	0	6.10925	2.07944	1	0	0.916291	2.07944	0
6	0	0	0	0	0	0	0	0	5.99146	1.60944	1	0	0.693147	1.94591	0
6	300	1	1	0	0	1	0	0	6.21461	2.30259	1	0	1.60944	1.94591	3
4	0	0	1	0	0	1	0	0	5.70378	1.09861	1	0	1.09861	1.38629	0
6	0	0	1	0	0	1	0	0	6.21461	1.79176	1	0	1.60944	2.07944	0
4	0	0	1	0	0	1	0	0	6.21461	1.79176	1	0	1.79176	1.60944	0
5	0	0	0	0	0	1	0	0	6.21461	1.94591	1	0	1.94591	1.79176	0
3	0	0	1	1	0	0	0	0	5.99146	1.79176	1	0	2.30259	1.60944	0
9	0	0	1	0	1	0	0	0	6.21461	3.52636	1	1	1.38629	1.38629	0
3	0	0	1	0	1	0	0	0	5.99146	1.60944	1	0	1.79176	0.693147	0
2	0	0	1	0	0	1	0	0	5.70378	1.38629	1	0	1.60944	0.693147	0
5	0	0	1	0	1	0	0	0	6.21461	1.60944	1	0	1.09861	1.60944	0
3	0	0	1	0	1	0	0	0	5.70378	1.38629	1	0	1.38629	1.38629	0
5	0	0	1	0	1	0	0	0	5.99146	1.79176	1	0	1.38629	1.60944	0
3	300	1	1	0	1	0	0	0	5.70378	1.60944	1	0	0.693147	1.09861	3
7	0	0	1	0	0	0	0	0	6.21461	1.60944	1	0	1.38629	2.19722	0
4	0	0	1	0	0	1	0	0	6.10925	1.38629	1	0	1.09861	1.60944	0
3	0	0	0	0	1	0	0	0	5.99146	1.38629	1	0	1.09861	1.09861	0
8	0	0	1	0	1	0	0	0	6.21461	1.38629	1	0	0.693147	2.07944	0
6	0	0	0	0	1	0	0	0	6.30992	1.38629	1	0	1.09861	1.79176	0
8	0	0	1	0	0	0	0	1	6.21461	1.60944	1	0	2.30259	1.94591	0
4	0	0	1	0	1	0	0	0	6.55108	1.09861	1	1	1.54756	1.60944	0
5	0	0	0	0	0	0	0	0	6.21461	1.09861	1	0	0.693147	1.79176	0
4	0	0	0	0	1	0	0	0	5.99146	1.38629	1	0	0	1.60944	0
2	0	0	1	0	1	0	0	0	5.70378	1.09861	1	0	0	0.693147	0
4	0	0	0	0	1	0	0	0	5.70378	1.09861	1	0	0	0.693147	0
5	0	0	0	0	0	0	0	0	6.21461	1.38629	1	0	0.693147	2.07944	0
6	300	1	1	0	0	1	0	0	6.21461	1.38629	1	0	1.60944	1.60944	3
5	0	0	1	0	1	0	0	0	6.10925	1.60944	1	0	1.09861	1.38629	0
8	0	0	0	0	0	0	0	0	6.21461	1.79176	1	0	1.38629	2.07944	0
5	0	0	1	1	0	0	0	0	5.85793	2.19722	1	0	1.79176	1.38629	0
6	0	0	0	0	0	0	0	0	5.76832	2.30259	1	0	1.38629	1.94591	0
7	0	0	1	0	0	0	0	1	5.85793	1.60944	1	0	1.38629	1.38629	0
5	100	1	1	1	0	0	0	0	5.99146	2.63906	1	1	1.38629	1.79176	1
3	100	1	1	0	0	0	0	0	5.70378	1.94591	1	1	1.38629	1.38629	1
3	100	1	0	0	1	0	0	0	5.52146	1.79176	1	0	1.09861	1.09861	1
6	0	0	0	0	1	0	0	0	5.52146	0.693147	1	0	1.09861	1.79176	0
3	0	0	1	0	1	0	0	0	5.29832	0.693147	1	0	1.38629	0.693147	0
2	0	0	0	1	0	0	0	0	4.60517	1.60944	1	0	1.09861	0.693147	0
2	0	0	1	0	1	0	0	0	5.01064	2.19722	1	0	2.48491	0.693147	0
1	0	0	1	0	0	1	0	0	5.52146	2.07944	1	0	2.0149	0.693147	0
6	0	0	1	0	1	0	0	0	5.99146	2.70805	1	0	2.30259	1.79176	0
5	0	0	1	0	1	0	0	0	5.29832	1.79176	1	0	2.30259	0.693147	0
5	0	0	1	0	1	0	0	0	5.85793	1.60944	1	0	2.19722	1.38629	0
7	0	0	1	0	1	0	0	0	5.29832	1.60944	1	0	1.60944	1.09861	0
3	0	0	1	0	0	1	0	0	5.85793	2.30259	1	0	2.07944	0.693147	0
4	0	0	1	0	0	1	0	0	5.29832	2.19722	1	1	1.79176	1.38629	0
3	0	0	1	0	0	0	0	0	5.52146	1.60944	1	0	1.94591	1.94591	0
5	0	0	1	1	0	0	0	0	5.01064	2.48491	1	0	2.30259	0.693147	0
6	0	0	1	0	0	0	0	0	6.21461	2.48491	1	0	2.07944	2.07944	0
3	0	0	1	0	0	1	0	0	6.10925	2.48491	1	1	2.0149	1.38629	0
5	0	0	0	0	1	0	0	0	5.29832	2.70805	1	0	1.79176	1.38629	0
6	50	1	0	0	0	0	0	0	5.70378	1.94591	1	0	2.30259	1.38629	0.5
3	0	0	0	1	0	0	0	0	5.52146	2.07944	1	0	1.79176	1.09861	0
2	0	0	1	0	0	1	0	0	5.70378	2.19722	1	0	1.09861	1.09861	0
6	0	0	1	0	0	0	1	0	5.85793	2.56495	1	0	2.30259	1.38629	0
5	0	0	1	0	1	0	0	0	5.70378	1.38629	1	0	1.60944	1.79176	0
4	0	0	1	0	0	0	0	1	5.99146	0.693147	1	0	1.60944	1.79176	0
1	0	0	1	0	1	0	0	0	5.29832	2.07944	1	0	2.19722	0.693147	0
7	0	0	1	0	0	0	0	1	5.99146	2.30259	1	0	1.38629	2.48491	0
5	0	0	0	0	1	0	0	0	5.01064	2.30259	1	0	1.79176	1.38629	0
7	0	0	0	0	1	0	0	0	5.29832	1.38629	1	0	0.693147	1.09861	0
6	0	0	0	1	0	0	0	0	5.29832	1.79176	1	0	0	1.94591	0
7	0	0	1	1	0	0	0	0	6.10925	1.79176	1	0	1.38629	2.3979	0
4	0	0	0	0	1	0	0	0	5.52146	1.79176	1	0	1.79176	1.60944	0
6	0	0	1	0	1	0	0	0	5.85793	2.07944	1	0	1.60944	2.07944	0
8	0	0	1	0	1	0	0	0	5.99146	2.70805	1	0	0.693147	2.07944	0
7	0	0	1	0	0	0	0	0	5.70378	2.48491	1	0	1.79176	1.94591	0
5	0	0	0	0	1	0	0	0	5.99146	1.38629	1	0	2.30259	1.38629	0
8	0	0	1	0	1	0	0	0	6.10925	3.04452	1	0	1.09861	2.19722	0
7	0	0	0	0	1	0	0	0	5.52146	1.38629	1	0	1.60944	1.79176	0
7	0	0	1	1	0	0	0	0	5.52146	2.19722	1	0	2.0149	1.38629	0
8	0	0	1	0	1	0	0	0	5.99146	2.99573	1	0	0.693147	1.94591	0
7	50	1	0	1	0	0	0	0	6.55108	2.70805	1	0	1.09861	1.09861	0.5
7	0	0	1	0	1	0	0	0	5.85793	3.09104	1	0	1.38629	1.38629	0
6	0	0	1	1	0	0	0	0	6.39693	2.56495	1	0	0.693147	1.38629	0
8	0	0	1	1	0	0	0	0	6.39693	2.30259	1	0	0.693147	1.60944	0
5	150	1	1	0	1	0	0	0	5.99146	2.70805	1	0	1.38629	1.09861	1.5
7	0	0	1	0	1	0	0	0	5.70378	2.83321	1	0	0.693147	1.09861	0
8	0	0	0	1	0	0	0	0	5.29832	3.04452	1	0	0.693147	0.693147	0
6	50	1	1	0	1	0	0	0	6.21461	2.77259	1	0	0.693147	1.79176	0.5
6	0	0	0	0	1	0	0	0	5.29832	2.70805	1	0	1.09861	1.38629	0
7	0	0	1	0	1	0	0	0	5.70378	2.48491	1	0	0.693147	1.79176	0
7	0	0	1	0	1	0	0	0	5.70378	3.4012	1	0	1.09861	1.09861	0
6	0	0	1	0	1	0	0	0	5.52146	2.48491	1	0	0.693147	0.693147	0
7	100	1	1	0	0	0	0	1	6.39693	2.30259	1	0	0.693147	1.38629	1
5	50	1	1	0	1	0	0	0	5.99146	2.48491	1	0	0.693147	1.38629	0.5
7	0	0	0	0	1	0	0	0	5.70378	2.83321	1	0	1.09861	1.94591	0
5	50	1	1	0	1	0	0	0	5.85793	2.89037	1	0	0.693147	1.38629	0.5
6	0	0	0	0	1	0	0	0	5.94017	2.70805	1	0	0.916291	1.94591	0
5	0	0	1	1	0	0	0	0	5.52146	2.77259	1	0	1.09861	1.38629	0
6	250	1	0	1	0	0	0	0	5.52146	1.38629	1	0	0.693147	1.38629	2.5
4	0	0	1	0	1	0	0	0	5.07517	2.3979	1	0	1.09861	1.79176	0
4	0	0	0	1	0	0	0	0	5.39363	2.30259	1	0	1.09861	1.79176	0
7	0	0	1	0	1	0	0	0	5.85793	2.77259	1	0	1.38629	2.48491	0
3	0	0	0	0	0	1	0	0	5.29832	2.07944	1	0	0	1.09861	0
8	0	0	1	0	1	0	0	0	5.99146	3.43399	1	0	0.693147	2.56495	0
4	50	1	0	1	0	0	0	0	5.56068	2.3979	1	0	1.38629	1.79176	0.5
8	100	1	1	0	1	0	0	0	5.52146	3.4012	1	0	1.60944	1.79176	1
7	100	1	1	0	0	0	0	1	5.29832	2.70805	1	1	1.38629	1.38629	1
1	100	1	1	0	0	1	0	0	5.48064	2.3979	1	0	1.09861	2.07944	1
6	50	1	1	0	1	0	0	0	5.70378	2.30259	1	0	1.38629	1.94591	0.5
8	50	1	1	0	1	0	0	0	5.01064	1.79176	1	0	1.09861	1.09861	0.5
4	250	1	0	1	0	0	0	0	5.70378	2.19722	1	0	1.09861	1.60944	2.5
3	0	0	0	0	1	0	0	0	5.76832	2.48491	1	0	1.09861	0.693147	0
5	150	1	1	0	1	0	0	0	5.70378	1.60944	1	0	0.693147	2.48491	1.5
7	50	1	1	1	0	0	0	0	5.52146	2.70805	1	0	1.50408	1.09861	0.5
4	0	0	1	1	0	0	0	0	5.39363	2.30259	1	0	1.38629	1.79176	0
7	150	1	1	0	1	0	0	0	5.76832	2.83321	1	0	1.09861	1.94591	1.5
6	150	1	0	0	1	0	0	0	5.63479	2.3979	1	0	0.693147	1.09861	1.5
5	50	1	0	1	0	0	0	0	5.29832	2.48491	1	0	1.38629	1.79176	0.5
6	200	1	1	1	0	0	0	0	5.19296	3.4012	1	0	1.09861	1.38629	2
8	0	0	1	0	1	0	0	0	5.70378	2.77259	1	0	1.09861	2.48491	0
4	100	1	0	0	1	0	0	0	4.60517	2.99573	0	1	1.09861	1.38629	1
9	200	1	0	0	1	0	0	0	3.91202	2.99573	0	0	0	0	2
7	100	1	0	0	1	0	0	0	4.38203	3.21888	0	1	0.916291	1.60944	1
6	50	1	0	0	0	0	0	0	5.70378	1.09861	0	1	0.693147	1.60944	0.5
6	50	1	0	0	0	0	0	0	5.70378	1.09861	0	1	0.693147	1.38629	0.5
4	50	1	0	0	1	0	0	0	4.78749	2.07944	0	0	1.38629	1.38629	0.5
8	50	1	0	0	1	0	0	0	5.29832	2.07944	0	1	1.60944	0.693147	0.5
7	50	1	0	1	0	0	0	0	4.09434	1.94591	0	1	0.693147	1.38629	0.5
4	200	1	0	0	1	0	0	0	3.91202	1.60944	0	0	0	1.09861	2
8	200	1	0	0	0	0	0	0	5.29832	3.4012	0	1	1.38629	1.79176	2
6	200	1	0	0	0	0	1	0	5.29832	2.48491	0	1	1.38629	1.09861	2
5	500	1	0	0	1	0	0	0	3.91202	1.09861	0	1	1.25276	1.38629	5
7	50	1	0	0	1	0	0	0	5.01064	3.49651	0	1	2.19722	2.19722	0.5
8	150	1	0	0	1	0	0	0	4.60517	3.21888	0	0	1.60944	1.38629	1.5
4	100	1	0	0	1	0	0	0	5.01064	2.07944	0	1	1.60944	1.94591	1
5	0	0	0	0	1	0	0	0	6.21461	1.79176	0	0	1.79176	1.94591	0
5	150	1	0	0	1	0	0	0	6.21461	3.21888	0	1	2.48491	1.60944	1.5
3	50	1	0	0	1	0	0	0	5.70378	1.60944	0	1	1.79176	1.94591	0.5
5	50	1	0	0	1	0	0	0	3.4012	1.09861	0	0	0.693147	1.60944	0.5
1	150	1	0	1	0	0	0	0	3.4012	2.07944	0	1	0	2.07944	1.5
4	0	0	0	0	1	0	0	0	5.29832	2.19722	0	0	2.19722	2.07944	0
8	250	1	0	0	1	0	0	0	4.60517	3.80666	0	1	0.693147	1.38629	2.5
2	0	0	0	0	1	0	0	0	4.60517	1.09861	0	1	0.693147	1.38629	0
7	0	0	0	1	0	0	0	0	4.49981	2.48491	0	0	1.38629	1.79176	0
5	150	1	0	0	1	0	0	0	4.60517	1.38629	0	1	1.09861	1.38629	1.5
8	200	1	0	0	1	0	0	0	3.4012	1.79176	0	1	0.693147	2.07944	2
1	50	1	1	0	0	0	1	0	3.91202	1.60944	0	0	0.693147	0.693147	0.5
7	350	1	1	0	1	0	0	0	5.01064	3.04452	0	0	2.70805	1.79176	3.5
6	350	1	1	0	1	0	0	0	5.01064	3.4012	0	0	2.99573	1.79176	3.5
6	150	1	1	0	1	0	0	0	3.91202	3.4012	0	1	0.693147	1.38629	1.5
9	0	0	1	0	1	0	0	0	5.01064	2.07944	0	1	2.48491	1.94591	0
2	50	1	1	1	0	0	0	0	3.4012	1.09861	0	0	1.38629	1.60944	0.5
5	50	1	1	0	1	0	0	0	5.70378	1.09861	0	1	1.94591	1.09861	0.5
5	50	1	1	0	0	0	1	0	5.70378	2.19722	0	1	1.38629	1.09861	0.5
3	0	0	1	0	1	0	0	0	4.09434	2.77259	0	1	0.693147	1.38629	0
8	150	1	1	0	1	0	0	0	4.38203	1.60944	0	0	0.916291	1.79176	1.5
9	150	1	1	0	1	0	0	0	4.78749	3.68888	0	0	2.30259	1.79176	1.5
3	150	1	1	0	0	0	0	1	4.60517	1.09861	0	0	0	1.60944	1.5
9	300	1	1	0	1	0	0	0	4.2485	4.09434	0	0	2.07944	1.38629	3
6	300	1	1	0	1	0	0	0	4.09434	3.4012	0	1	2.3979	1.38629	3
1	0	0	1	0	0	0	0	1	4.60517	0.693147	0	1	1.60944	0	0
3	0	0	1	0	1	0	0	0	4.2485	1.60944	0	0	0.693147	1.79176	0
4	300	1	1	0	1	0	0	0	4.38203	1.94591	0	1	1.09861	1.38629	3
4	0	0	1	0	1	0	0	0	4.78749	2.70805	0	1	1.60944	1.94591	0
5	150	1	1	0	1	0	0	0	4.38203	2.07944	0	1	1.09861	1.79176	1.5
6	0	0	1	0	1	0	0	0	4.49981	2.30259	0	1	1.38629	1.79176	0
5	0	0	1	0	1	0	0	0	4.60517	2.48491	0	1	1.09861	1.38629	0
3	50	1	1	0	1	0	0	0	3.4012	2.19722	0	0	0.693147	1.94591	0.5
4	250	1	1	0	1	0	0	0	4.78749	1.79176	0	0	1.09861	1.60944	2.5
1	0	0	0	0	0	1	0	0	4.38203	1.38629	0	1	0	1.09861	0
7	50	1	0	0	0	0	0	0	4.60517	2.48491	0	0	1.09861	1.79176	0.5
8	100	1	0	0	1	0	0	0	3.91202	1.38629	0	1	1.79176	1.79176	1
9	0	0	0	1	0	0	0	0	5.70378	2.70805	0	0	0.693147	1.38629	0
6	0	0	0	0	1	0	0	0	5.01064	2.30259	0	0	1.79176	2.19722	0
8	50	1	0	0	1	0	0	0	4.60517	1.38629	0	1	2.07944	1.94591	0.5
1	0	0	1	0	0	1	0	0	4.78749	1.38629	0	1	0.693147	1.09861	0
3	0	0	0	0	0	1	0	0	5.70378	1.38629	0	1	1.38629	1.38629	0
6	0	0	0	0	1	0	0	0	5.29832	1.38629	0	0	0	1.94591	0
4	100	1	1	0	0	1	0	0	3.91202	1.60944	0	1	1.38629	1.60944	1
6	100	1	1	0	1	0	0	0	5.29832	1.09861	0	1	1.79176	1.60944	1
4	0	0	1	0	1	0	0	0	5.52146	1.38629	0	1	0.693147	1.60944	0
8	0	0	0	0	0	1	0	0	5.70378	1.38629	0	1	0	1.94591	0
3	0	0	0	0	0	0	0	1	6.39693	1.79176	0	1	1.09861	1.38629	0
5	0	0	0	0	1	0	0	0	5.29832	1.09861	0	1	0	1.94591	0
6	0	0	0	0	1	0	0	0	5.29832	2.30259	0	0	0.693147	1.94591	0
5	0	0	1	0	1	0	0	0	5.70378	0	0	1	0.693147	1.79176	0
6	0	0	1	0	0	1	0	0	5.85793	2.48491	0	1	0.693147	2.07944	0
8	0	0	0	0	0	0	0	0	4.60517	3.21888	0	0	0.693147	2.07944	0
6	0	0	0	1	0	0	0	0	5.52146	1.60944	0	1	0.916291	2.19722	0
2	0	0	0	0	1	0	0	0	5.29832	1.38629	0	0	1.09861	1.38629	0
6	0	0	1	1	0	0	0	0	5.29832	2.30259	0	1	1.60944	1.94591	0
4	0	0	0	0	0	0	0	1	5.85793	1.60944	0	1	0.693147	1.60944	0
9	0	0	0	0	0	0	0	0	4.60517	2.30259	0	0	0.693147	2.19722	0
4	0	0	0	0	1	0	0	0	5.29832	2.70805	0	0	0.405465	1.94591	0
3	0	0	0	0	1	0	0	0	4.60517	2.70805	0	0	1.09861	1.79176	0
5	0	0	0	0	0	1	0	0	5.29832	1.79176	0	0	1.38629	1.94591	0
6	0	0	1	1	0	0	0	0	5.01064	0.693147	0	1	0.693147	2.30259	0
5	50	1	0	1	0	0	0	0	3.91202	1.38629	0	1	1.94591	2.30259	0.5
4	50	1	0	0	1	0	0	0	4.60517	1.09861	0	1	1.09861	1.60944	0.5
3	50	1	0	0	0	1	0	0	3.91202	0.693147	0	1	1.38629	1.60944	0.5
7	0	0	0	1	0	0	0	0	5.70378	2.30259	0	0	1.09861	0	0
3	0	0	0	0	1	0	0	0	4.60517	1.38629	0	1	0	1.60944	0
7	0	0	1	0	1	0	0	0	5.99146	2.99573	0	1	1.60944	1.79176	0
8	0	0	1	0	0	0	0	1	6.55108	2.99573	0	1	2.70805	2.48491	0
7	400	1	1	0	1	0	0	0	5.29832	2.70805	0	1	1.94591	2.07944	4
7	0	0	1	0	0	1	0	0	5.01064	1.38629	0	1	2.07944	2.30259	0
6	50	1	0	0	1	0	0	0	6.21461	1.79176	0	1	1.60944	1.94591	0.5
5	0	0	0	0	0	1	0	0	5.85793	1.60944	0	1	0.693147	1.94591	0
8	50	1	1	0	1	0	0	0	4.60517	2.99573	0	0	1.38629	1.94591	0.5
5	0	0	0	1	0	0	0	0	5.85793	2.70805	0	1	1.79176	2.07944	0
6	0	0	1	0	0	0	1	0	5.01064	2.48491	0	1	0.693147	1.38629	0
6	0	0	0	0	1	0	0	0	5.29832	1.79176	0	0	0.916291	0	0
7	0	0	0	1	0	0	0	0	5.29832	1.60944	0	1	0	1.09861	0
6	0	0	1	1	0	0	0	0	5.52146	1.38629	0	0	1.38629	1.38629	0
9	50	1	1	0	1	0	0	0	5.29832	2.70805	0	0	1.38629	1.94591	0.5
7	0	0	0	0	1	0	0	0	5.29832	2.30259	0	0	1.79176	2.30259	0
6	50	1	0	0	1	0	0	0	5.29832	2.70805	0	0	0.693147	1.94591	0.5
9	0	0	0	0	1	0	0	0	5.29832	1.79176	0	0	0.405465	1.94591	0
4	0	0	1	0	1	0	0	0	5.01064	2.30259	0	0	0.693147	1.60944	0
9	0	0	0	0	1	0	0	0	5.70378	2.70805	0	1	1.09861	1.79176	0
7	0	0	1	0	0	0	0	0	5.52146	2.99573	0	0	1.09861	1.60944	0
1	50	1	1	0	1	0	0	0	5.29832	1.60944	0	1	0.693147	0	0.5
4	0	0	0	0	1	0	0	0	5.52146	2.70805	0	0	0.405465	0.693147	0
7	100	1	1	0	1	0	0	0	5.52146	1.79176	0	0	0.693147	1.09861	1
7	0	0	0	0	1	0	0	0	5.52146	1.09861	0	1	0	0.693147	0
7	0	0	0	0	1	0	0	0	5.70378	1.60944	0	0	0	1.38629	0
6	0	0	0	0	1	0	0	0	5.29832	2.48491	0	1	0.405465	1.09861	0
1	100	1	1	0	1	0	0	0	5.70378	2.70805	0	1	1.25276	0.693147	1
8	400	1	0	0	1	0	0	0	5.85793	2.70805	0	1	0	1.60944	4
4	150	1	1	1	0	0	0	0	5.29832	1.60944	0	0	0.693147	0.693147	1.5
3	0	0	1	1	0	0	0	0	5.01064	1.79176	0	1	0	1.38629	0
8	0	0	1	1	0	0	0	0	5.01064	1.38629	0	0	0.405465	1.38629	0
7	0	0	0	1	0	0	0	0	4.60517	3.49651	0	1	0	0	0
5	50	1	1	0	1	0	0	0	5.52146	1.60944	0	1	1.79176	1.60944	0.5
5	0	0	0	0	1	0	0	0	6.21461	1.79176	0	0	0.693147	1.09861	0
6	0	0	0	1	0	0	0	0	4.78749	2.07944	0	0	0.182322	1.79176	0
9	0	0	0	0	1	0	0	0	5.29832	3.68888	0	0	0	1.09861	0
2	0	0	0	1	0	0	0	0	5.70378	2.30259	0	0	0.405465	0.693147	0
9	50	1	1	0	1	0	0	0	5.29832	2.70805	0	0	0.693147	2.56495	0.5
4	0	0	0	0	1	0	0	0	6.21461	2.70805	0	0	0.693147	1.94591	0
5	0	0	1	0	1	0	0	0	5.01064	1.79176	0	0	0.693147	1.38629	0
3	0	0	0	0	1	0	0	0	6.21461	2.94444	0	0	2.30259	1.79176	0
5	0	0	1	0	1	0	0	0	6.39693	2.89037	0	1	1.60944	1.79176	0
6	0	0	1	0	0	1	0	0	6.21461	2.30259	0	1	2.19722	1.60944	0
5	0	0	0	0	1	0	0	0	6.10925	2.3979	0	1	2.77259	1.60944	0
7	0	0	1	0	1	0	0	0	6.39693	3.09104	0	1	2.70805	1.94591	0
6	0	0	1	0	0	0	1	0	6.21461	3.09104	0	1	3.04452	2.19722	0
5	0	0	1	1	0	0	0	0	6.10925	3.09104	0	0	1.94591	2.07944	0
5	0	0	0	1	0	0	0	0	6.30992	2.99573	0	0	1.60944	1.09861	0
2	0	0	0	1	0	0	0	0	6.21461	2.77259	0	0	2.07944	1.79176	0
2	0	0	0	1	0	0	0	0	5.99146	1.09861	0	0	1.79176	1.38629	0
5	0	0	0	1	0	0	0	0	6.21461	2.89037	0	0	1.38629	1.94591	0
6	0	0	0	0	0	1	0	0	6.21461	2.70805	0	1	2.07944	1.94591	0
5	0	0	0	0	1	0	0	0	6.21461	2.70805	0	1	1.38629	1.38629	0
8	0	0	1	0	0	0	1	0	6.39693	3.04452	0	1	2.48491	1.79176	0
3	0	0	1	0	1	0	0	0	5.99146	1.94591	0	1	1.79176	0.693147	0
1	0	0	0	0	0	0	1	0	5.70378	0.693147	0	0	1.09861	0	0
1	0	0	1	0	1	0	0	0	5.29832	0.693147	0	0	1.60944	0	0
2	0	0	1	0	0	1	0	0	5.85793	1.60944	0	0	1.09861	0	0
1	0	0	0	1	0	0	0	0	5.85793	1.09861	0	1	2.56495	0.693147	0
9	0	0	0	0	0	0	0	0	5.70378	3.4012	0	1	2.48491	1.79176	0
4	150	1	1	0	1	0	0	0	5.29832	2.48491	0	1	2.07944	1.09861	1.5
8	100	1	0	0	0	0	1	0	6.21461	3.21888	0	0	1.79176	1.60944	1
9	0	0	1	0	1	0	0	0	5.99146	2.70805	0	1	2.30259	0.693147	0
7	150	1	0	0	0	0	1	0	6.21461	2.30259	0	0	1.09861	1.38629	1.5
9	0	0	1	0	0	0	1	0	6.10925	2.99573	0	1	2.70805	1.09861	0
7	0	0	0	0	1	0	0	0	6.10925	3.04452	0	1	1.60944	1.60944	0
3	300	1	0	0	0	0	1	0	6.39693	1.38629	0	0	1.38629	0.693147	3
2	200	1	1	0	0	1	0	0	6.21461	1.60944	0	1	1.94591	0	2
7	0	0	1	0	0	1	0	0	6.39693	2.30259	0	1	3.3322	2.19722	0
7	0	0	0	0	0	1	0	0	6.39693	2.48491	0	0	2.77259	1.60944	0
2	200	1	0	0	0	1	0	0	5.29832	1.60944	0	1	1.38629	0.693147	2
6	0	0	1	0	0	1	0	0	6.39693	2.89037	0	1	2.70805	2.07944	0
9	100	1	1	0	0	0	0	1	6.90776	1.60944	0	0	1.60944	0	1
6	0	0	0	0	0	1	0	0	6.10925	2.89037	0	1	1.94591	1.79176	0
5	100	1	0	0	1	0	0	0	5.70378	2.3979	0	1	1.8718	1.09861	1
4	0	0	1	0	0	0	1	0	5.99146	2.48491	0	1	2.48491	1.38629	0
2	150	1	0	0	1	0	0	0	6.21461	1.60944	0	0	1.38629	0.693147	1.5
7	0	0	1	0	0	0	1	0	6.39693	3.21888	0	1	2.56495	1.60944	0
6	0	0	0	0	0	0	1	0	6.39693	2.99573	0	1	1.94591	1.38629	0
7	0	0	0	0	0	1	0	0	6.39693	3.17805	0	1	1.38629	2.3979	0
5	0	0	1	0	0	1	0	0	6.39693	2.99573	0	1	2.56495	1.60944	0
1	100	1	1	0	0	1	0	0	5.99146	1.09861	0	0	1.79176	0	1
4	0	0	1	0	0	0	1	0	6.21461	2.30259	0	1	2.19722	1.09861	0
7	0	0	1	0	0	0	1	0	6.39693	2.99573	0	1	3.21888	2.3979	0
8	0	0	0	0	0	0	0	0	6.21461	3.09104	0	1	2.19722	1.94591	0
1	0	0	1	0	0	1	0	0	5.70378	0.693147	0	0	1.38629	0	0
4	0	0	1	0	0	0	0	1	5.99146	1.79176	0	1	2.48491	1.09861	0
5	200	1	0	0	0	0	1	0	6.21461	2.70805	0	1	1.79176	1.60944	2
2	0	0	0	0	1	0	0	0	6.21461	2.30259	1	1	0.693147	0.693147	0
5	200	1	0	0	1	0	0	0	5.29832	1.94591	1	0	0.693147	0	2
5	0	0	0	0	0	1	0	0	6.55108	1.60944	1	1	0.693147	1.38629	0
6	150	1	0	1	0	0	0	0	5.52146	1.60944	1	0	2.70805	0	1.5
7	0	0	0	0	0	0	0	0	5.01064	2.99573	1	1	1.38629	0	0
4	50	1	1	0	1	0	0	0	6.21461	2.70805	1	1	2.30259	1.38629	0.5
5	200	1	1	0	1	0	0	0	5.99146	2.70805	1	0	1.60944	1.94591	2
7	200	1	1	0	0	1	0	0	6.39693	2.30259	1	1	1.38629	1.09861	2
4	50	1	1	0	1	0	0	0	6.90776	1.94591	1	1	1.38629	1.09861	0.5
9	200	1	1	0	1	0	0	0	5.70378	3.55535	1	1	1.60944	1.60944	2
9	200	1	1	0	0	0	0	1	6.90776	2.30259	1	1	1.09861	0.693147	2
5	50	1	1	1	0	0	0	0	5.70378	2.70805	1	0	2.30259	1.79176	0.5
2	50	1	1	0	0	1	0	0	6.30992	2.19722	1	1	1.94591	1.09861	0.5
2	50	1	0	1	0	0	0	0	6.39693	1.79176	1	0	0.405465	1.60944	0.5
2	50	1	0	0	1	0	0	0	6.21461	1.38629	1	1	0.405465	1.38629	0.5
7	50	1	0	0	0	0	0	0	5.29832	2.70805	1	0	1.60944	0	0.5
3	200	1	0	0	1	0	0	0	5.70378	1.60944	1	1	0.405465	0	2
5	0	0	0	1	0	0	0	0	6.21461	1.79176	1	1	0.693147	1.38629	0
5	0	0	0	0	0	0	1	0	5.99146	2.30259	1	0	1.60944	1.09861	0
3	100	1	0	0	1	0	0	0	5.70378	1.79176	1	0	0	1.09861	1
5	300	1	0	0	1	0	0	0	5.29832	1.94591	1	0	1.38629	0	3
9	0	0	0	0	1	0	0	0	6.21461	2.30259	1	1	1.09861	0.693147	0
6	50	1	0	1	0	0	0	0	5.52146	1.94591	1	0	1.09861	1.38629	0.5
5	0	0	0	0	1	0	0	0	5.85793	1.38629	1	0	1.09861	1.60944	0
7	100	1	0	0	0	0	0	0	3.91202	2.99573	1	0	1.09861	0	1
4	150	1	0	1	0	0	0	0	6.21461	1.94591	1	1	1.60944	1.38629	1.5
3	0	0	0	0	0	1	0	0	6.21461	2.30259	1	1	1.38629	0.693147	0
5	200	1	0	0	1	0	0	0	6.39693	2.30259	1	0	1.79176	1.38629	2
4	0	0	0	1	0	0	0	0	6.62007	1.79176	1	1	2.30259	1.60944	0
3	0	0	1	0	1	0	0	0	6.10925	1.94591	1	1	1.79176	0	0
8	100	1	1	0	0	0	0	0	5.99146	2.83321	1	0	2.30259	1.09861	1
8	100	1	1	1	0	0	0	0	6.62007	2.70805	1	1	2.70805	1.79176	1
3	50	1	1	0	0	0	0	1	6.90776	1.09861	1	0	0.693147	0.693147	0.5
8	200	1	1	1	0	0	0	0	6.39693	3.04452	1	1	2.30259	1.94591	2
5	0	0	1	0	1	0	0	0	6.30992	1.38629	1	1	1.09861	1.38629	0
8	200	1	0	0	1	0	0	0	6.68461	3.3673	1	1	1.60944	2.30259	2
3	350	1	1	0	0	1	0	0	5.99146	2.07944	1	0	1.60944	1.09861	3.5
6	0	0	1	1	0	0	0	0	6.39693	2.30259	1	0	1.79176	1.60944	0
3	0	0	1	0	1	0	0	0	6.21461	1.94591	1	0	1.79176	1.60944	0
3	0	0	1	0	0	0	1	0	5.29832	2.07944	1	0	1.38629	1.38629	0
5	0	0	1	0	1	0	0	0	5.99146	1.79176	1	0	1.38629	1.79176	0
8	0	0	1	0	1	0	0	0	6.68461	2.48491	1	0	2.07944	2.3979	0
4	0	0	0	0	0	0	1	0	5.70378	2.48491	1	0	1.60944	1.09861	0
7	0	0	1	0	0	0	1	0	6.39693	2.07944	1	0	1.38629	1.79176	0
5	0	0	1	1	0	0	0	0	6.39693	1.94591	1	0	1.38629	1.79176	0
8	0	0	1	1	0	0	0	0	4.60517	2.70805	1	0	2.30259	1.79176	0
6	400	1	1	0	0	1	0	0	4.60517	3.21888	1	1	1.09861	2.30259	4
5	0	0	1	0	1	0	0	0	5.29832	2.3979	1	1	1.09861	1.79176	0
4	0	0	1	0	1	0	0	0	4.60517	2.56495	1	1	1.09861	1.79176	0
7	0	0	1	0	0	0	1	0	6.21461	2.48491	1	0	0	0.693147	0
7	350	1	0	0	1	0	0	0	5.29832	3.4012	1	1	0	2.07944	3.5
6	0	0	1	0	1	0	0	0	5.01064	3.21888	1	0	0	1.60944	0
3	0	0	0	0	0	1	0	0	6.21461	2.19722	1	1	2.07944	1.38629	0
9	350	1	1	0	1	0	0	0	5.99146	3.46574	1	1	0	0.693147	3.5
7	500	1	1	0	1	0	0	0	5.01064	3.21888	1	1	0.693147	1.79176	5
9	0	0	0	0	1	0	0	0	5.29832	2.30259	1	0	0.693147	1.09861	0
6	0	0	0	0	1	0	0	0	5.70378	1.79176	1	0	1.38629	1.09861	0
6	0	0	0	0	1	0	0	0	6.21461	2.30259	1	0	1.38629	2.07944	0
4	0	0	0	1	0	0	0	0	6.55108	1.79176	1	0	1.38629	1.79176	0
4	350	1	0	0	1	0	0	0	5.70378	1.94591	1	0	1.38629	1.79176	3.5
5	0	0	0	0	1	0	0	0	5.99146	1.60944	1	0	0.693147	1.60944	0
6	0	0	1	0	1	0	0	0	5.01064	2.70805	1	0	0.405465	1.38629	0
8	0	0	1	0	1	0	0	0	5.29832	3.4012	1	0	0.693147	1.79176	0
5	250	1	1	0	1	0	0	0	5.52146	2.19722	1	0	0.693147	1.60944	2.5
5	0	0	0	0	1	0	0	0	5.29832	2.30259	1	0	0.693147	1.38629	0
5	0	0	0	0	1	0	0	0	5.70378	2.99573	1	0	1.09861	1.60944	0
5	250	1	0	0	1	0	0	0	5.01064	2.99573	1	0	0	1.60944	2.5
6	0	0	0	0	1	0	0	0	4.60517	2.63906	1	0	0	1.79176	0
6	0	0	1	0	0	0	1	0	4.49981	2.48491	1	0	0	1.79176	0
6	250	1	1	0	0	1	0	0	6.39693	2.48491	1	0	0.693147	1.60944	2.5
8	200	1	0	0	1	0	0	0	5.99146	1.38629	1	0	0	1.38629	2
4	250	1	1	0	0	1	0	0	5.29832	2.70805	1	0	0.693147	1.79176	2.5
6	350	1	1	0	1	0	0	0	6.90776	1.09861	1	1	0	1.60944	3.5
6	350	1	1	0	0	0	1	0	4.60517	2.77259	1	1	0	2.70805	3.5
3	400	1	0	1	0	0	0	0	5.99146	2.07944	1	1	1.79176	1.60944	4
5	250	1	0	1	0	0	0	0	5.99146	1.94591	1	0	0.693147	1.60944	2.5
7	0	0	1	0	1	0	0	0	6.21461	2.30259	1	0	1.60944	1.60944	0
6	0	0	0	0	0	0	1	0	5.70378	2.07944	1	0	1.79176	1.79176	0
3	0	0	0	0	1	0	0	0	5.70378	1.60944	1	0	1.38629	1.94591	0
3	0	0	1	0	1	0	0	0	5.99146	1.79176	1	0	1.38629	1.60944	0
4	0	0	1	0	0	0	1	0	5.70378	1.60944	1	0	0.693147	1.94591	0
4	200	1	0	1	0	0	0	0	6.21461	2.30259	1	1	0.693147	1.38629	2
2	0	0	1	0	0	1	0	0	6.68461	2.48491	1	0	0	1.09861	0
3	150	1	0	0	1	0	0	0	6.39693	1.60944	1	0	1.09861	1.60944	1.5
6	250	1	1	0	1	0	0	0	5.70378	2.94444	1	1	1.50408	1.38629	2.5
6	200	1	0	0	0	1	0	0	6.55108	2.19722	1	1	2.07944	1.38629	2
6	200	1	1	1	0	0	0	0	5.70378	1.79176	1	0	2.70805	2.48491	2
8	250	1	1	0	1	0	0	0	6.10925	2.19722	1	1	2.30259	1.09861	2.5
7	0	0	1	0	0	0	0	1	6.68461	0.693147	1	1	1.94591	2.07944	0
5	0	0	1	0	1	0	0	0	6.21461	1.60944	1	1	2.30259	2.48491	0
3	200	1	0	0	1	0	0	0	5.29832	2.63906	1	1	1.60944	1.38629	2
5	200	1	1	0	0	1	0	0	5.52146	2.77259	1	1	1.09861	1.60944	2
3	200	1	1	0	1	0	0	0	6.21461	1.09861	1	1	1.38629	0.693147	2
4	200	1	0	0	1	0	0	0	6.21461	2.30259	1	1	0.693147	1.38629	2
1	250	1	0	0	0	1	0	0	6.21461	1.38629	1	1	1.60944	1.38629	2.5
5	0	0	1	0	1	0	0	0	6.39693	1.79176	1	1	2.77259	1.38629	0
5	200	1	0	0	1	0	0	0	6.21461	2.07944	1	1	1.09861	1.38629	2
5	250	1	1	0	1	0	0	0	5.99146	1.38629	1	1	0.693147	1.79176	2.5
1	200	1	0	0	1	0	0	0	5.01064	0.693147	1	1	0.405465	1.60944	2
5	350	1	0	1	0	0	0	0	5.99146	2.70805	1	1	1.79176	1.79176	3.5
6	250	1	1	0	0	0	0	0	5.70378	2.30259	1	1	2.07944	1.60944	2.5
2	200	1	1	1	0	0	0	0	5.70378	2.30259	1	0	1.38629	0.693147	2
6	250	1	0	1	0	0	0	0	6.21461	1.60944	1	1	1.60944	1.38629	2.5
7	200	1	1	0	1	0	0	0	6.21461	2.30259	1	1	1.60944	1.60944	2
5	200	1	0	0	1	0	0	0	5.99146	1.60944	1	1	0.693147	1.79176	2
5	200	1	0	0	0	0	0	0	6.21461	1.94591	1	1	1.09861	1.38629	2
4	350	1	1	0	0	1	0	0	5.99146	1.79176	1	0	2.30259	1.60944	3.5
6	450	1	0	1	0	0	0	0	5.70378	2.30259	1	1	1.60944	1.79176	4.5
7	0	0	0	1	0	0	0	0	5.99146	2.99573	1	1	1.38629	1.60944	0
6	200	1	0	0	1	0	0	0	6.55108	1.09861	1	1	2.3979	1.38629	2
6	200	1	0	1	0	0	0	0	5.70378	2.07944	1	1	1.60944	1.60944	2
6	200	1	1	0	1	0	0	0	5.70378	1.60944	1	0	1.94591	1.79176	2
5	250	1	0	0	0	0	0	0	6.39693	2.30259	1	0	1.09861	1.60944	2.5
9	200	1	0	1	0	0	0	0	6.21461	1.60944	1	1	1.09861	1.38629	2
8	0	0	1	0	1	0	0	0	6.21461	1.60944	1	1	2.30259	1.38629	0
7	0	0	1	1	0	0	0	0	6.39693	2.19722	1	1	1.60944	1.79176	0
6	200	1	0	0	1	0	0	0	6.39693	1.79176	1	1	0.693147	1.60944	2
6	250	1	0	0	0	0	0	0	5.99146	1.60944	1	1	1.60944	1.79176	2.5
3	0	0	1	0	1	0	0	0	5.70378	1.38629	1	1	1.79176	1.60944	0
5	450	1	1	1	0	0	0	0	6.55108	1.38629	1	0	1.25276	1.60944	4.5
4	450	1	1	1	0	0	0	0	5.70378	2.99573	1	1	1.50408	0.693147	4.5
5	350	1	0	0	1	0	0	0	5.29832	1.38629	1	1	1.09861	1.60944	3.5
6	0	0	1	0	0	1	0	0	6.68461	3.4012	1	1	1.38629	1.60944	0
9	0	0	1	0	1	0	0	0	5.29832	1.38629	1	1	1.94591	1.94591	0
5	200	1	1	0	1	0	0	0	6.21461	1.09861	1	0	1.38629	1.79176	2
3	0	0	0	0	0	1	0	0	5.99146	0.693147	1	0	1.60944	1.79176	0
9	400	1	1	0	1	0	0	0	5.99146	2.99573	1	0	1.50408	0.693147	4
6	250	1	0	0	1	0	0	0	5.70378	1.38629	1	0	1.09861	1.79176	2.5
7	250	1	1	0	1	0	0	0	5.29832	1.38629	1	0	1.09861	1.60944	2.5
5	0	0	1	0	1	0	0	0	5.85793	1.60944	1	0	0	1.79176	0
4	350	1	1	1	0	0	0	0	6.55108	1.94591	0	0	1.60944	1.94591	3.5
3	0	0	0	0	0	0	1	0	3.80666	1.79176	0	1	0.693147	1.94591	0
5	0	0	0	0	1	0	0	0	5.70378	1.38629	0	0	0	1.38629	0
3	200	1	0	0	1	0	0	0	5.70378	1.79176	0	0	0.693147	1.38629	2
5	0	0	1	0	0	1	0	0	5.70378	2.70805	0	1	1.09861	1.79176	0
5	0	0	1	0	1	0	0	0	6.21461	2.07944	0	1	1.60944	1.60944	0
7	0	0	1	0	0	1	0	0	5.70378	1.79176	0	0	1.09861	1.09861	0
5	0	0	0	1	0	0	0	0	5.70378	0.693147	0	0	0.405465	2.30259	0
5	250	1	0	0	1	0	0	0	6.47697	2.07944	0	0	1.09861	1.09861	2.5
7	0	0	1	0	0	1	0	0	5.85793	0.693147	0	0	0.693147	1.38629	0
4	200	1	0	0	0	0	1	0	6.39693	2.19722	0	0	0	1.60944	2
5	0	0	0	0	0	1	0	0	5.99146	1.09861	0	1	0	1.38629	0
6	0	0	0	0	1	0	0	0	6.21461	2.99573	0	0	0	2.3979	0
4	0	0	0	0	0	0	1	0	6.80239	2.07944	0	0	1.79176	2.30259	0
8	0	0	1	0	0	1	0	0	5.70378	1.79176	0	0	1.38629	1.09861	0
8	0	0	1	0	1	0	0	0	3.4012	0	0	0	1.60944	1.60944	0
9	0	0	1	0	0	1	0	0	5.99146	1.09861	0	0	1.38629	1.79176	0
8	0	0	1	0	1	0	0	0	5.99146	1.60944	0	0	1.09861	1.79176	0
2	0	0	0	0	0	1	0	0	6.55108	2.07944	0	1	1.60944	1.60944	0
5	0	0	0	0	0	0	1	0	5.99146	1.79176	0	1	0.693147	1.38629	0
9	200	1	1	0	0	1	0	0	5.99146	1.60944	0	1	0.693147	1.09861	2
4	0	0	1	1	0	0	0	0	5.70378	1.60944	0	0	0	1.09861	0
3	450	1	1	1	0	0	0	0	6.39693	1.79176	0	1	2.63906	1.60944	4.5
3	200	1	1	0	0	1	0	0	6.21461	2.30259	0	0	2.30259	1.09861	2
4	200	1	1	1	0	0	0	0	5.29832	0.693147	0	0	1.38629	1.94591	2
5	250	1	1	1	0	0	0	0	5.29832	0.693147	0	0	1.09861	0	2.5
6	200	1	1	0	1	0	0	0	5.99146	1.38629	0	0	3.80666	1.38629	2
7	0	0	0	1	0	0	0	0	5.52146	1.60944	0	0	1.09861	0.693147	0
7	200	1	1	0	1	0	0	0	6.68461	2.30259	0	1	0	1.09861	2
3	0	0	1	0	1	0	0	0	5.01064	1.38629	0	1	1.09861	1.38629	0
5	0	0	0	0	1	0	0	0	6.10925	1.09861	0	1	0.693147	1.38629	0
5	0	0	0	0	1	0	0	0	6.10925	2.07944	0	0	1.79176	1.38629	0
6	400	1	1	0	0	0	0	1	6.74524	0.693147	0	1	1.60944	1.38629	4
7	200	1	0	0	1	0	0	0	5.99146	1.94591	0	0	0.693147	2.07944	2
5	100	1	0	0	1	0	0	0	6.47697	2.19722	0	1	2.30259	1.60944	1
8	100	1	1	0	1	0	0	0	6.21461	3.4012	0	1	2.70805	1.79176	1
5	100	1	1	0	0	0	1	0	5.70378	2.30259	0	0	1.60944	1.38629	1
6	100	1	0	0	1	0	0	0	5.29832	1.79176	0	0	0.693147	0.693147	1
5	100	1	0	0	0	0	0	0	3.91202	1.09861	0	0	0.693147	1.60944	1
4	100	1	1	0	1	0	0	0	5.70378	2.70805	0	0	1.60944	2.3979	1
7	100	1	1	0	0	0	0	0	5.52146	2.30259	0	0	2.30259	2.07944	1
7	100	1	0	0	0	0	0	0	5.01064	2.99573	0	0	1.38629	1.38629	1
5	0	0	0	1	0	0	0	0	5.70378	0.693147	0	0	0.693147	0.693147	0
9	100	1	0	1	0	0	0	0	4.60517	3.4012	0	0	0.693147	1.09861	1
9	100	1	1	0	0	0	0	1	5.01064	1.79176	0	0	0.693147	2.3979	1
5	100	1	1	0	0	0	0	0	5.29832	2.70805	0	0	1.09861	1.09861	1
6	100	1	1	0	1	0	0	0	5.70378	3.21888	0	0	2.07944	1.79176	1
6	100	1	1	1	0	0	0	0	6.21461	2.70805	0	1	2.99573	2.19722	1
5	100	1	0	0	1	0	0	0	5.01064	3.4012	0	0	0.693147	2.07944	1
8	100	1	1	0	0	1	0	0	5.70378	2.70805	0	1	2.30259	1.09861	1
6	100	1	0	0	1	0	0	0	4.60517	1.94591	0	0	1.38629	1.79176	1
9	0	0	0	0	0	0	0	0	5.01064	2.07944	0	0	0	1.09861	0
9	0	0	0	1	0	0	0	0	4.60517	3.68888	0	1	0	0.693147	0
7	100	1	1	0	1	0	0	0	5.99146	2.99573	0	0	1.60944	1.38629	1
8	100	1	0	1	0	0	0	0	5.70378	2.30259	0	0	0.693147	0.693147	1
3	100	1	1	1	0	0	0	0	4.60517	1.09861	0	0	0.693147	0.693147	1
9	100	1	1	0	1	0	0	0	5.29832	2.3979	0	0	1.09861	1.38629	1
7	100	1	1	0	1	0	0	0	6.21461	3.13549	0	0	2.70805	2.30259	1
7	100	1	1	0	1	0	0	0	5.29832	1.60944	0	0	2.30259	1.09861	1
5	100	1	1	0	1	0	0	0	6.55108	0.693147	0	1	2.07944	1.79176	1
4	100	1	1	0	1	0	0	0	6.21461	2.99573	0	1	2.19722	1.09861	1
8	100	1	0	0	1	0	0	0	5.29832	3.21888	0	1	1.60944	1.94591	1
5	100	1	1	0	0	1	0	0	5.29832	2.30259	0	0	2.30259	1.79176	1
2	100	1	0	0	1	0	0	0	5.70378	0.693147	0	0	1.38629	1.38629	1
7	100	1	1	0	1	0	0	0	6.39693	2.30259	0	1	1.09861	1.38629	1
7	100	1	0	0	1	0	0	0	6.21461	3.68888	0	1	1.38629	1.38629	1
5	100	1	1	0	1	0	0	0	5.01064	3.55535	0	1	2.30259	1.94591	1
7	0	0	0	0	1	0	0	0	5.01064	2.30259	0	0	0.693147	1.38629	0
7	0	0	0	1	0	0	0	0	5.01064	1.94591	0	0	0	1.09861	0
8	0	0	0	0	1	0	0	0	5.29832	2.30259	0	0	0	1.60944	0
9	0	0	1	0	0	0	1	0	5.29832	3.68888	0	1	0.693147	1.09861	0
6	150	1	1	0	1	0	0	0	5.70378	3.80666	0	1	1.79176	1.60944	1.5
7	0	0	0	0	0	0	1	0	5.70378	2.99573	0	1	0	1.09861	0
5	100	1	0	0	1	0	0	0	5.99146	1.09861	0	1	1.79176	1.38629	1
6	0	0	1	0	1	0	0	0	6.68461	1.60944	0	0	0.693147	0	0
3	0	0	1	0	1	0	0	0	6.21461	3.68888	0	0	1.38629	1.38629	0
9	500	1	1	0	1	0	0	0	5.07517	3.09104	1	1	1.94591	2.19722	5
8	500	1	1	0	0	1	0	0	6.21461	2.3979	1	1	1.79176	2.30259	5
8	50	1	1	0	1	0	0	0	5.99146	2.07944	1	1	0	0.693147	0.5
5	0	0	0	0	1	0	0	0	6.68461	1.38629	1	1	0.405465	1.79176	0
2	100	1	0	1	0	0	0	0	6.10925	1.79176	1	1	0.405465	1.60944	1
3	100	1	0	0	1	0	0	0	5.70378	0.693147	1	1	0.405465	1.09861	1
8	100	1	1	0	1	0	0	0	6.90776	3.43399	1	1	0.693147	2.19722	1
4	200	1	1	0	0	1	0	0	6.10925	2.3979	1	1	0.693147	1.09861	2
7	0	0	0	0	1	0	0	0	6.55108	2.30259	1	1	0	0.693147	0
4	0	0	0	0	1	0	0	0	5.52146	1.09861	1	1	0	0.693147	0
6	50	1	1	0	1	0	0	0	6.39693	1.94591	1	0	0.405465	1.38629	0.5
3	50	1	1	1	0	0	0	0	5.99146	2.30259	1	1	0.405465	1.09861	0.5
2	100	1	1	0	1	0	0	0	5.52146	1.94591	1	0	0	1.38629	1
7	200	1	1	0	1	0	0	0	6.39693	1.79176	1	0	0	1.38629	2
7	0	0	1	0	1	0	0	0	6.10925	2.30259	1	0	0.405465	0.693147	0
2	500	1	1	0	0	1	0	0	6.21461	1.94591	1	1	1.60944	0	5
2	0	0	1	0	1	0	0	0	5.70378	2.30259	1	0	1.60944	0.693147	0
3	200	1	1	0	1	0	0	0	6.21461	1.38629	1	1	0.405465	1.60944	2
3	300	1	1	1	0	0	0	0	5.29832	1.60944	1	1	0.405465	1.60944	3
9	50	1	1	0	1	0	0	0	6.21461	0.693147	1	0	0.693147	1.09861	0.5
5	100	1	1	0	0	1	0	0	6.90776	2.99573	1	0	0	0.693147	1
7	100	1	0	1	0	0	0	0	6.55108	3.21888	1	0	0	0.693147	1
9	500	1	1	0	1	0	0	0	6.90776	2.99573	1	1	0.223144	1.79176	5
9	100	1	1	0	1	0	0	0	6.39693	3.4012	1	1	1.09861	0.693147	1
4	0	0	0	0	1	0	0	0	5.29832	2.19722	0	0	1.38629	1.60944	0
9	100	1	1	0	1	0	0	0	4.60517	3.4012	0	0	2.07944	1.60944	1
8	0	0	1	0	1	0	0	0	5.01064	2.83321	0	0	1.38629	1.94591	0
2	250	1	1	0	1	0	0	0	4.60517	1.79176	0	0	1.38629	1.38629	2.5
6	0	0	1	0	1	0	0	0	3.4012	1.09861	0	0	0.693147	1.79176	0
6	200	1	0	0	1	0	0	0	3.4012	1.60944	0	0	1.79176	1.60944	2
6	100	1	1	0	1	0	0	0	5.29832	2.99573	0	0	1.60944	1.79176	1
9	100	1	1	0	0	0	0	1	6.21461	3.68888	0	0	1.94591	1.60944	1
4	150	1	0	0	1	0	0	0	6.90776	1.79176	0	0	0.693147	1.38629	1.5
7	0	0	0	0	0	0	0	0	4.60517	1.60944	0	0	0	1.79176	0
2	0	0	0	0	1	0	0	0	3.91202	1.94591	0	0	0	0.693147	0
2	100	1	0	0	0	0	0	0	4.60517	1.79176	0	1	0.916291	0	1
3	150	1	0	1	0	0	0	0	3.4012	1.09861	0	1	1.09861	1.60944	1.5
1	100	1	0	0	0	0	1	0	5.99146	0.693147	0	1	0.693147	1.38629	1
5	100	1	1	0	1	0	0	0	6.80239	2.99573	0	1	1.09861	1.79176	1
5	150	1	1	0	1	0	0	0	6.90776	2.70805	0	1	2.99573	1.38629	1.5
9	250	1	1	0	0	0	0	1	6.21461	0.693147	0	1	1.60944	1.09861	2.5
6	100	1	1	0	1	0	0	0	5.29832	1.79176	0	0	1.38629	1.09861	1
6	0	0	1	0	1	0	0	0	4.09434	3.4012	0	1	1.38629	1.60944	0
7	100	1	1	0	0	0	0	1	6.21461	1.38629	0	0	2.30259	1.38629	1
5	100	1	1	0	0	1	0	0	5.34711	2.89037	0	1	1.09861	1.60944	1
4	100	1	1	0	1	0	0	0	5.85793	2.99573	0	0	1.38629	1.09861	1
9	0	0	1	0	0	0	0	0	3.91202	3.68888	0	1	0.916291	1.09861	0
7	100	1	1	0	1	0	0	0	5.29832	3.21888	0	0	1.38629	1.60944	1
9	200	1	1	0	1	0	0	0	5.70378	2.70805	0	1	1.60944	2.07944	2
5	100	1	0	0	1	0	0	0	6.21461	2.07944	0	0	0.916291	1.09861	1
7	100	1	1	0	1	0	0	0	3.4012	1.60944	0	0	0.693147	1.79176	1
5	0	0	1	0	1	0	0	0	6.21461	2.48491	0	0	0	1.09861	0
6	150	1	1	0	0	0	0	1	5.01064	3.95124	0	0	2.70805	1.09861	1.5
4	100	1	1	0	1	0	0	0	6.68461	1.09861	0	0	0.405465	1.38629	1
8	250	1	1	0	1	0	0	0	3.4012	1.38629	0	1	1.60944	1.60944	2.5
7	150	1	1	0	1	0	0	0	5.70378	2.99573	0	0	0	1.60944	1.5
4	150	1	1	0	1	0	0	0	6.21461	2.70805	0	1	1.60944	1.60944	1.5
4	0	0	1	0	1	0	0	0	6.21461	2.30259	0	0	1.79176	1.60944	0
5	100	1	1	0	0	1	0	0	5.70378	2.19722	0	0	2.30259	2.07944	1
6	100	1	1	0	0	1	0	0	5.01064	2.70805	0	0	2.07944	1.09861	1
5	400	1	1	0	1	0	0	0	6.39693	3.21888	0	1	2.30259	2.07944	4
3	350	1	1	0	1	0	0	0	6.39693	2.30259	0	0	1.38629	1.60944	3.5
6	100	1	0	0	1	0	0	0	6.90776	3.73767	0	0	0.693147	1.38629	1
7	100	1	1	0	1	0	0	0	6.55108	2.30259	0	0	1.60944	1.09861	1
8	150	1	1	0	1	0	0	0	6.55108	3.91202	0	1	1.79176	2.19722	1.5
6	100	1	0	0	0	0	0	0	4.60517	2.77259	0	1	0	1.60944	1
7	350	1	1	0	1	0	0	0	5.29832	2.70805	0	0	0.693147	1.79176	3.5
4	0	0	0	0	1	0	0	0	5.99146	2.77259	0	1	0.693147	1.60944	0
9	100	1	1	0	0	0	0	1	6.90776	3.09104	0	0	2.30259	1.38629	1
9	100	1	0	0	0	0	0	0	6.21461	1.60944	0	0	0	1.38629	1
9	200	1	1	0	1	0	0	0	6.21461	3.4012	0	1	2.19722	1.60944	2
4	0	0	1	0	1	0	0	0	4.60517	1.94591	0	0	0.405465	2.07944	0
4	0	0	1	0	1	0	0	0	3.91202	1.60944	0	0	0.405465	1.09861	0
5	50	1	1	1	0	0	0	0	5.29832	1.09861	0	0	0.693147	1.09861	0.5
6	100	1	1	0	1	0	0	0	6.90776	2.30259	0	0	0.916291	2.63906	1
6	500	1	1	0	1	0	0	0	5.85793	1.94591	0	0	1.09861	1.38629	5
2	500	1	1	0	0	1	0	0	5.52146	0.693147	0	0	1.60944	0	5
8	0	0	1	0	0	0	0	1	6.90776	1.94591	0	1	2.30259	1.94591	0
8	200	1	0	1	0	0	0	0	5.70378	1.60944	0	1	1.38629	1.09861	2
9	0	0	0	0	1	0	0	0	5.01064	1.60944	0	0	0.693147	1.09861	0
8	100	1	0	0	0	0	0	0	4.60517	2.07944	0	0	0.693147	1.60944	1
3	200	1	0	0	1	0	0	0	5.01064	1.38629	0	0	1.09861	1.38629	2
9	0	0	0	0	1	0	0	0	5.52146	1.38629	0	1	1.09861	2.07944	0
7	150	1	1	0	1	0	0	0	6.21461	1.94591	0	1	2.30259	2.07944	1.5
5	200	1	1	0	1	0	0	0	6.21461	2.30259	0	1	1.09861	1.38629	2
8	100	1	0	0	1	0	0	0	5.29832	1.60944	0	1	0	1.94591	1
9	300	1	1	0	0	1	0	0	6.21461	3.13549	0	1	1.94591	1.09861	3
5	200	1	1	0	1	0	0	0	5.29832	3.04452	0	1	2.07944	1.09861	2
7	200	1	1	1	0	0	0	0	5.70378	2.19722	0	1	1.38629	1.38629	2
7	400	1	1	0	0	0	0	1	6.21461	1.79176	0	1	1.94591	1.09861	4
7	150	1	1	0	1	0	0	0	5.70378	1.38629	0	0	1.38629	1.09861	1.5
5	500	1	1	0	1	0	0	0	6.39693	1.09861	0	1	2.63906	1.60944	5
9	500	1	1	1	0	0	0	0	6.39693	2.99573	0	1	0.693147	1.79176	5
1	500	1	1	0	0	1	0	0	6.39693	1.38629	0	0	0.693147	0	5
9	0	0	0	0	0	0	0	0	5.01064	0.693147	0	1	0.693147	1.94591	0
8	500	1	0	0	0	0	0	0	5.52146	1.60944	0	1	0.693147	1.79176	5
9	500	1	0	1	0	0	0	0	5.01064	1.38629	0	1	0.693147	0.693147	5
7	500	1	0	0	0	0	0	0	5.52146	1.38629	0	1	0.693147	0	5
6	500	1	0	0	0	0	0	0	4.60517	1.38629	0	1	0.693147	1.38629	5
3	300	1	1	0	0	1	0	0	6.90776	1.60944	0	0	1.50408	1.38629	3
6	400	1	0	1	0	0	0	0	6.21461	2.99573	0	1	0.693147	1.09861	4
9	150	1	0	0	1	0	0	0	5.29832	1.38629	0	1	1.09861	0.693147	1.5
7	50	1	1	0	1	0	0	0	5.29832	1.79176	0	0	0.693147	0	0.5
9	500	1	1	0	0	0	0	0	4.60517	1.38629	0	1	0.693147	1.09861	5
9	150	1	1	0	1	0	0	0	5.29832	1.38629	0	1	1.09861	0.693147	1.5
4	350	1	1	0	1	0	0	0	5.82895	1.94591	0	0	1.25276	1.60944	3.5
7	500	1	1	0	0	1	0	0	5.76832	1.94591	0	1	1.09861	1.38629	5
5	0	0	1	0	0	0	0	1	6.55108	0.693147	0	1	1.09861	1.60944	0
5	200	1	0	1	0	0	0	0	5.63479	1.79176	0	0	0.916291	1.94591	2
7	250	1	1	0	1	0	0	0	5.9135	2.19722	0	1	1.38629	2.07944	2.5
4	200	1	1	0	1	0	0	0	5.52146	1.09861	0	0	0.693147	1.38629	2
7	200	1	0	0	0	0	0	1	6.21461	1.38629	0	1	1.38629	1.38629	2
9	0	0	1	0	0	0	0	1	6.21461	1.38629	0	1	1.38629	1.38629	0
8	0	0	1	0	0	0	0	0	6.21461	1.38629	0	0	0.693147	1.38629	0
9	0	0	1	0	1	0	0	0	5.99146	1.09861	0	1	1.79176	1.09861	0
6	200	1	0	0	1	0	0	0	4.60517	1.09861	0	1	0.693147	1.09861	2
5	0	0	1	0	0	1	0	0	6.21461	1.09861	0	1	1.09861	1.38629	0
7	0	0	1	1	0	0	0	0	5.29832	3.68888	0	1	1.79176	1.60944	0
5	200	1	0	0	1	0	0	0	5.85793	1.38629	0	1	1.09861	1.60944	2
7	0	0	1	0	1	0	0	0	5.73657	1.94591	0	0	1.38629	1.94591	0
6	100	1	0	0	1	0	0	0	4.60517	2.99573	0	1	1.38629	1.60944	1
8	0	0	1	0	1	0	0	0	6.90776	2.30259	0	0	1.38629	1.79176	0
9	100	1	1	0	1	0	0	0	5.29832	3.91202	0	0	0.405465	0	1
7	50	1	1	0	0	0	0	0	6.21461	3.55535	0	0	0.693147	1.60944	0.5
7	200	1	1	0	1	0	0	0	5.99146	2.89037	0	0	0.336472	2.19722	2
8	500	1	1	0	1	0	0	0	5.29832	2.77259	0	0	1.38629	1.79176	5
9	200	1	0	1	0	0	0	0	5.70378	2.99573	0	1	1.09861	2.19722	2
7	50	1	0	0	0	0	0	1	5.99146	2.99573	0	0	1.38629	1.79176	0.5
5	250	1	0	0	1	0	0	0	5.99146	1.38629	0	1	0	1.09861	2.5
7	500	1	1	0	1	0	0	0	5.99146	0	0	1	0.693147	1.38629	5
8	0	0	0	0	1	0	0	0	5.70378	0	0	0	1.09861	1.38629	0
8	100	1	0	1	0	0	0	0	4.60517	0.693147	0	0	0.693147	1.60944	1
5	500	1	1	1	0	0	0	0	6.21461	1.94591	0	1	1.09861	1.60944	5
5	50	1	1	0	1	0	0	0	5.01064	0	0	0	1.60944	1.38629	0.5
6	300	1	1	0	1	0	0	0	5.52146	2.89037	0	0	0.693147	2.19722	3
8	150	1	1	0	1	0	0	0	5.29832	1.09861	0	0	0.693147	1.79176	1.5
4	500	1	0	0	1	0	0	0	5.29832	3.13549	0	1	0	1.94591	5
9	0	0	1	0	0	0	0	1	6.39693	2.70805	0	1	1.09861	1.38629	0
6	100	1	1	0	1	0	0	0	5.70378	1.09861	0	0	0.693147	1.94591	1
5	300	1	0	0	1	0	0	0	5.70378	3.04452	0	0	1.09861	1.60944	3
8	50	1	0	0	0	0	0	0	5.29832	1.38629	0	1	0	2.07944	0.5
8	50	1	0	1	0	0	0	0	5.29832	0	0	0	0.916291	0	0.5
4	100	1	1	0	1	0	0	0	5.29832	0	0	0	0.693147	1.09861	1
1	50	1	0	0	1	0	0	0	4.60517	0.693147	0	0	0	0.693147	0.5
7	100	1	0	0	0	0	0	0	6.21461	3.13549	0	0	1.38629	1.94591	1
8	100	1	0	0	1	0	0	0	6.90776	3.09104	0	0	1.60944	1.60944	1
8	50	1	0	0	1	0	0	0	4.60517	2.99573	0	0	0.182322	0	0.5
9	150	1	1	0	1	0	0	0	4.60517	1.60944	0	0	0.405465	1.38629	1.5
6	100	1	1	0	1	0	0	0	6.21461	2.89037	0	0	0.693147	1.38629	1
7	50	1	1	0	1	0	0	0	4.60517	2.70805	0	0	2.07944	1.09861	0.5
8	100	1	1	0	1	0	0	0	5.70378	3.4012	0	0	1.38629	0	1
6	100	1	1	0	1	0	0	0	4.60517	1.79176	0	1	1.09861	1.79176	1
6	200	1	1	0	1	0	0	0	5.29832	0	0	1	1.60944	1.60944	2
3	0	0	0	1	0	0	0	0	3.91202	2.63906	0	0	1.60944	0	0
6	50	1	0	0	1	0	0	0	5.29832	0	0	0	0.405465	1.38629	0.5
4	50	1	0	0	1	0	0	0	4.60517	3.21888	0	0	0.336472	0.693147	0.5
4	50	1	1	0	1	0	0	0	4.60517	1.60944	0	0	0	1.09861	0.5
9	0	0	1	0	0	0	0	1	4.60517	2.77259	0	0	0.693147	1.60944	0
5	300	1	1	0	1	0	0	0	6.55108	0	0	0	1.38629	1.38629	3
7	50	1	1	0	1	0	0	0	3.91202	1.60944	0	1	0.405465	1.38629	0.5
6	250	1	1	0	1	0	0	0	5.70378	1.79176	0	0	2.07944	1.60944	2.5
7	100	1	0	1	0	0	0	0	6.39693	3.66356	0	0	1.09861	0	1
9	100	1	1	1	0	0	0	0	6.68461	3.66356	0	1	1.38629	2.30259	1
8	50	1	0	0	1	0	0	0	4.60517	2.99573	0	0	1.60944	0.693147	0.5
9	500	1	1	0	1	0	0	0	6.21461	3.68888	0	0	0	1.94591	5
4	500	1	1	0	1	0	0	0	4.60517	0.693147	0	1	2.99573	0	5
7	100	1	1	0	1	0	0	0	5.52146	0	0	0	0.405465	0.693147	1
6	0	0	0	0	1	0	0	0	5.39363	3.43399	1	0	1.38629	1.79176	0
4	0	0	0	1	0	0	0	0	5.48064	1.60944	1	0	0.405465	1.09861	0
3	0	0	0	0	0	1	0	0	5.16479	1.79176	1	0	1.25276	1.09861	0
4	0	0	0	0	1	0	0	0	5.57973	2.19722	1	0	0.405465	1.09861	0
8	500	1	0	1	0	0	0	0	5.743	3.09104	1	1	1.45862	1.60944	5
8	0	0	0	1	0	0	0	0	5.743	3.3322	1	0	0.741937	1.38629	0
5	0	0	0	1	0	0	0	0	5.63479	2.56495	1	0	0.615186	0.693147	0
7	100	1	0	0	0	0	0	0	6.02828	3.49651	1	1	0.587787	1.94591	1
2	0	0	0	0	1	0	0	0	4.55388	2.07944	1	0	0.993252	0.693147	0
8	0	0	0	1	0	0	0	0	4.70048	3.43399	1	0	0.832909	1.94591	0
8	0	0	0	1	0	0	0	0	5.37064	3.49651	1	1	1.1314	1.60944	0
9	0	0	0	0	0	0	0	0	5.73979	3.58352	1	0	0.993252	2.19722	0
5	0	0	0	0	1	0	0	0	5.99146	2.19722	1	0	0.741937	1.94591	0
7	0	0	0	1	0	0	0	0	4.90527	3.4012	1	0	1.50408	1.38629	0
3	0	0	0	0	1	0	0	0	5.1358	1.94591	1	1	1.09861	1.09861	0
7	150	1	0	0	0	0	0	0	5.22036	3.52636	1	0	1.09861	1.38629	1.5
6	0	0	0	1	0	0	0	0	5.73657	3.09104	1	0	1.19392	1.79176	0
7	0	0	0	0	0	0	0	0	5.16479	3.63759	1	0	1.54756	1.94591	0
8	0	0	0	0	0	0	0	0	5.75257	3.58352	1	0	1.02962	1.38629	0
7	0	0	1	0	0	0	1	0	5.56068	2.77259	1	1	2.68102	1.79176	0
2	0	0	1	0	1	0	0	0	4.94164	2.07944	1	1	0.993252	1.09861	0
3	0	0	1	0	1	0	0	0	5.04343	1.94591	1	0	1.0116	1.09861	0
6	0	0	1	0	1	0	0	0	5.29832	2.19722	1	1	1.60944	2.48491	0
8	0	0	1	0	0	0	0	0	5.61677	3.7612	1	0	0.993252	1.60944	0
9	0	0	1	0	1	0	0	0	6.21461	3.58352	1	1	1.38629	1.94591	0
9	0	0	1	0	1	0	0	0	6.21461	3.4012	1	1	0.559616	1.94591	0
6	0	0	1	0	0	0	0	0	5.01064	2.70805	1	1	1.09861	1.60944	0
4	0	0	1	1	0	0	0	0	5.59842	1.38629	1	1	1.28093	1.38629	0
5	0	0	1	1	0	0	0	0	5.59842	3.04452	1	1	1.28093	1.09861	0
4	0	0	1	0	0	0	0	0	5.59842	2.89037	1	0	1.22378	1.38629	0
2	0	0	1	1	0	0	0	0	4.86753	2.19722	1	1	1.50408	1.38629	0
7	0	0	1	0	1	0	0	0	5.73657	3.17805	1	0	1.64866	2.07944	0
5	50	1	1	0	1	0	0	0	5.70378	2.3979	1	1	1.09861	1.94591	0.5
8	100	1	1	0	1	0	0	0	5.9135	3.63759	1	0	2.25129	1.79176	1
6	300	1	1	0	1	0	0	0	6.01616	3.46574	1	1	2.44235	1.79176	3
9	0	0	1	0	0	0	0	0	6.24417	3.73767	1	1	2.02815	1.60944	0
2	200	1	0	0	1	0	0	0	5.1358	2.3979	1	0	0.955511	0.693147	2
7	0	0	1	0	1	0	0	0	5.85793	3.68888	1	0	2.16332	1.94591	0
5	0	0	1	1	0	0	0	0	5.61677	2.89037	1	1	1.70475	1.09861	0
9	0	0	1	0	0	0	0	0	5.61677	3.68888	1	0	2.37955	1.79176	0
9	0	0	1	0	0	0	0	0	6.06379	3.73767	1	0	1.74047	1.79176	0
8	0	0	1	1	0	0	0	0	5.66988	3.04452	1	0	1.6864	1.60944	0
7	0	0	1	0	1	0	0	0	5.7589	3.3673	1	0	1.36098	2.07944	0
9	0	0	1	1	0	0	0	0	5.37064	3.73767	1	0	2.44235	1.60944	0
6	200	1	1	0	1	0	0	0	6.42487	2.94444	1	1	1.70475	1.60944	2
6	250	1	1	0	1	0	0	0	5.79909	3.2581	1	0	2.10413	1.38629	2.5
9	0	0	1	0	0	0	0	0	5.56068	3.55535	1	0	0.916291	1.09861	0
6	0	0	0	0	0	0	0	1	6.30992	0.693147	1	0	0	1.09861	0
9	0	0	1	0	0	0	0	0	5.70378	3.68888	1	0	0.693147	1.38629	0
6	250	1	1	0	1	0	0	0	5.70378	2.70805	1	1	0.693147	0.693147	2.5
5	0	0	1	0	1	0	0	0	5.52146	1.79176	1	0	0.693147	1.38629	0
3	0	0	0	0	1	0	0	0	5.29832	1.60944	1	0	0	0.693147	0
7	150	1	1	0	1	0	0	0	6.47697	2.3979	1	1	0.916291	1.38629	1.5
8	0	0	1	0	1	0	0	0	6.90776	1.38629	1	0	1.79176	1.79176	0
5	0	0	0	0	1	0	0	0	5.01064	1.79176	1	0	0.182322	0.693147	0
9	50	1	1	0	0	0	0	0	5.29832	3.68888	1	0	1.94591	1.60944	0.5
7	0	0	1	0	1	0	0	0	5.01064	2.89037	1	0	1.25276	2.07944	0
8	100	1	1	0	0	0	0	1	6.90776	2.77259	1	1	0	1.60944	1
3	0	0	1	0	0	1	0	0	5.01064	0.693147	1	1	0.182322	0	0
5	0	0	1	0	0	0	0	1	6.62007	2.07944	1	1	0.693147	1.38629	0
8	0	0	0	0	1	0	0	0	5.85793	2.48491	1	1	0.262364	1.94591	0
6	250	1	1	1	0	0	0	0	6.21461	2.70805	1	1	0	1.94591	2.5
6	0	0	1	0	1	0	0	0	5.01064	1.94591	1	1	0.262364	1.94591	0
7	0	0	1	1	0	0	0	0	4.60517	3.21888	1	0	0.405465	0.693147	0
5	50	1	1	0	0	0	0	1	6.68461	1.94591	1	1	0.405465	1.09861	0.5
7	0	0	1	0	0	0	0	0	5.70378	3.21888	1	0	0.693147	1.09861	0
8	0	0	1	0	0	0	0	1	6.90776	1.94591	1	1	0	1.79176	0
9	50	1	1	0	1	0	0	0	5.85793	3.91202	1	0	1.79176	1.09861	0.5
7	50	1	0	0	1	0	0	0	5.70378	2.07944	1	0	0	0.693147	0.5
9	100	1	1	0	0	0	0	0	5.99146	3.55535	1	0	1.38629	1.60944	1
5	50	1	1	0	0	1	0	0	5.85793	0.693147	1	1	1.79176	1.38629	0.5
3	200	1	1	0	0	1	0	0	6.21461	1.09861	1	1	0.693147	1.38629	2
6	0	0	1	0	0	1	0	0	6.30992	1.60944	1	1	1.25276	1.09861	0
2	50	1	0	0	0	1	0	0	4.78749	0.693147	1	0	0	0	0.5
9	0	0	0	0	0	0	0	0	4.78749	3.91202	1	0	1.09861	0	0
5	0	0	1	0	1	0	0	0	5.29832	2.30259	1	0	0.832909	0.693147	0
8	0	0	1	0	0	0	0	1	6.80239	2.07944	1	1	0.916291	1.38629	0
9	0	0	0	0	0	0	1	0	5.99146	2.99573	0	1	0.693147	1.60944	0
5	200	1	0	0	1	0	0	0	5.70378	1.79176	0	0	1.09861	1.60944	2
9	200	1	1	1	0	0	0	0	4.60517	3.91202	0	0	0.693147	0.693147	2
8	0	0	1	0	1	0	0	0	6.55108	1.09861	0	0	1.38629	2.3979	0
9	0	0	1	0	1	0	0	0	5.70378	3.91202	0	1	1.38629	1.38629	0
8	0	0	0	0	1	0	0	0	6.21461	3.80666	0	0	1.38629	2.19722	0
6	100	1	1	0	1	0	0	0	6.39693	3.04452	0	0	2.07944	1.60944	1
9	0	0	1	0	1	0	0	0	6.30992	2.30259	0	1	2.30259	1.60944	0
8	0	0	1	0	0	0	1	0	6.21461	3.21888	0	1	1.94591	1.94591	0
9	0	0	1	0	1	0	0	0	5.70378	3.4012	0	0	0	1.60944	0
6	500	1	1	0	1	0	0	0	6.90776	3.4012	0	0	1.38629	1.79176	5
6	0	0	1	1	0	0	0	0	5.29832	2.70805	0	0	1.09861	1.09861	0
7	0	0	1	0	1	0	0	0	6.21461	1.60944	0	1	1.60944	0	0
8	100	1	1	0	0	1	0	0	5.52146	3.82864	0	0	0.693147	1.60944	1
7	200	1	1	0	1	0	0	0	5.70378	1.79176	0	0	0.693147	1.60944	2
9	0	0	1	1	0	0	0	0	4.60517	3.09104	0	0	1.09861	0.693147	0
7	0	0	1	0	1	0	0	0	5.70378	3.4012	0	0	0.693147	1.38629	0
9	0	0	0	0	0	0	0	0	5.29832	3.68888	0	0	0.693147	0.693147	0
9	0	0	0	1	0	0	0	0	4.60517	2.99573	0	0	0.693147	0.693147	0
9	0	0	0	0	0	0	0	0	5.29832	2.99573	0	0	0.693147	0	0
6	50	1	1	0	1	0	0	0	6.90776	2.77259	0	0	1.09861	1.60944	0.5
9	0	0	1	0	0	0	0	0	4.60517	3.91202	0	0	0.693147	1.09861	0
9	250	1	1	0	1	0	0	0	5.56068	2.48491	0	0	1.38629	1.79176	2.5
9	0	0	1	0	1	0	0	0	6.68461	1.60944	0	0	1.60944	1.79176	0
4	100	1	1	0	1	0	0	0	5.52146	1.79176	0	0	0.693147	1.09861	1
7	0	0	1	0	1	0	0	0	6.21461	2.99573	0	0	1.09861	1.60944	0
9	0	0	1	0	1	0	0	0	5.99146	3.46574	0	1	1.94591	1.38629	0
3	0	0	1	0	1	0	0	0	3.4012	2.30259	0	0	0.693147	1.38629	0
6	0	0	1	0	1	0	0	0	3.4012	1.09861	0	0	1.09861	1.94591	0
8	0	0	1	0	0	0	1	0	5.99146	0.693147	0	1	1.09861	0.693147	0
9	0	0	1	0	1	0	0	0	5.99146	1.38629	0	1	2.70805	1.38629	0
6	0	0	1	0	1	0	0	0	4.60517	1.38629	0	0	1.79176	1.09861	0
9	50	1	1	0	1	0	0	0	6.21461	1.09861	0	0	1.38629	1.94591	0.5
9	0	0	1	0	0	0	1	0	6.21461	2.99573	0	1	1.38629	1.09861	0
8	0	0	1	0	1	0	0	0	6.21461	2.30259	0	1	0.693147	1.38629	0
6	0	0	0	0	0	0	0	0	4.60517	2.07944	0	0	0.693147	1.79176	0
8	0	0	1	0	1	0	0	0	6.21461	3.68888	0	1	1.38629	1.38629	0
9	0	0	1	0	1	0	0	0	6.39693	2.99573	0	0	1.38629	1.38629	0
9	50	1	0	1	0	0	0	0	5.70378	1.94591	1	0	0	1.79176	0.5
5	100	1	1	0	1	0	0	0	6.21461	2.30259	1	0	1.79176	1.60944	1
7	250	1	0	1	0	0	0	0	6.39693	2.99573	1	1	1.60944	0.693147	2.5
7	100	1	1	0	1	0	0	0	6.90776	2.70805	1	0	0	2.07944	1
7	50	1	1	0	0	0	0	0	6.39693	2.99573	1	0	1.60944	1.79176	0.5
5	100	1	1	0	1	0	0	0	6.21461	2.89037	1	0	1.38629	1.38629	1
6	50	1	1	0	1	0	0	0	6.21461	1.09861	1	0	0.693147	2.07944	0.5
2	50	1	1	0	1	0	0	0	6.90776	1.38629	1	0	1.09861	1.38629	0.5
9	0	0	1	0	0	1	0	0	6.90776	2.63906	1	0	0.693147	1.09861	0
9	0	0	0	0	0	0	0	0	4.60517	3.4012	1	0	0.405465	0	0
4	0	0	1	0	1	0	0	0	5.99146	3.4012	1	0	1.79176	1.79176	0
5	50	1	0	0	1	0	0	0	5.99146	1.38629	1	0	1.38629	1.09861	0.5
7	0	0	0	0	1	0	0	0	5.01064	3.68888	1	0	0	0	0
4	50	1	1	0	1	0	0	0	6.39693	0	1	0	1.38629	1.79176	0.5
9	200	1	1	0	1	0	0	0	6.90776	2.30259	1	0	1.09861	2.70805	2
6	0	0	0	0	1	0	0	0	6.21461	3.4012	1	0	0	1.94591	0
6	0	0	1	0	1	0	0	0	6.39693	3.4012	1	0	1.60944	1.60944	0
4	0	0	1	0	0	1	0	0	6.39693	2.07944	1	0	1.79176	1.60944	0
3	200	1	1	0	1	0	0	0	5.99146	1.60944	1	1	1.09861	1.79176	2
9	200	1	1	1	0	0	0	0	5.70378	3.4012	1	0	1.38629	0.693147	2
4	0	0	1	1	0	0	0	0	6.39693	2.07944	1	0	1.38629	1.60944	0
7	250	1	1	1	0	0	0	0	6.39693	1.38629	1	1	0.693147	1.94591	2.5
3	50	1	0	0	1	0	0	0	5.29832	2.30259	1	0	0	1.09861	0.5
4	100	1	0	0	0	0	1	0	6.55108	1.09861	1	0	0	1.79176	1
2	0	0	1	0	1	0	0	0	5.29832	1.38629	1	0	0.916291	2.07944	0
7	50	1	1	0	0	0	0	0	6.21461	2.89037	1	1	1.60944	1.94591	0.5
5	50	1	0	1	0	0	0	0	5.99146	1.09861	1	1	0.693147	1.79176	0.5
9	0	0	1	0	1	0	0	0	6.21461	3.55535	1	1	0.693147	1.38629	0
9	0	0	1	1	0	0	0	0	6.21461	3.4012	1	0	0	2.07944	0
7	0	0	1	0	1	0	0	0	6.21461	1.38629	1	1	0.405465	0	0
2	100	1	1	0	1	0	0	0	5.99146	1.79176	1	1	1.09861	1.38629	1
9	200	1	0	0	0	0	0	0	6.21461	2.48491	1	0	0	0.693147	2
9	100	1	1	0	1	0	0	0	6.39693	1.60944	1	1	1.38629	1.38629	1
5	50	1	0	0	0	0	0	0	6.21461	1.79176	1	1	0	1.60944	0.5
5	0	0	1	0	0	1	0	0	4.60517	2.99573	1	0	0.405465	1.60944	0
6	50	1	1	0	1	0	0	0	5.99146	2.07944	1	1	1.38629	1.09861	0.5
3	0	0	0	0	1	0	0	0	4.60517	1.38629	1	1	0.693147	1.09861	0
4	50	1	0	1	0	0	0	0	6.21461	1.09861	1	0	0	2.07944	0.5
3	50	1	1	0	1	0	0	0	5.99146	0.693147	1	0	1.25276	1.38629	0.5
6	0	0	0	0	0	0	1	0	5.70378	0.693147	0	0	0	1.09861	0
9	50	1	0	0	1	0	0	0	3.91202	1.09861	0	0	0	1.38629	0.5
7	200	1	1	0	1	0	0	0	5.01064	1.09861	0	1	2.30259	1.79176	2
7	0	0	0	0	0	0	0	0	5.29832	0.693147	0	0	0.693147	1.38629	0
7	100	1	1	0	1	0	0	0	6.39693	1.79176	0	0	1.60944	1.79176	1
9	300	1	1	0	0	1	0	0	5.52146	2.07944	0	1	1.09861	0	3
4	50	1	0	0	1	0	0	0	5.01064	2.63906	0	0	0.693147	1.60944	0.5
8	50	1	0	0	1	0	0	0	6.39693	1.09861	0	0	1.79176	1.60944	0.5
7	0	0	1	0	0	1	0	0	6.21461	1.94591	0	0	1.79176	2.07944	0
6	0	0	0	1	0	0	0	0	5.99146	1.38629	0	1	1.09861	1.79176	0
9	50	1	0	0	0	0	0	0	5.70378	2.07944	0	0	1.79176	1.79176	0.5
4	100	1	0	0	1	0	0	0	5.52146	1.09861	0	1	1.09861	1.09861	1
2	100	1	1	0	0	1	0	0	3.4012	1.38629	0	1	1.09861	0.693147	1
3	100	1	0	0	0	1	0	0	3.4012	1.09861	0	1	1.79176	0.693147	1
9	50	1	0	0	0	0	0	0	5.70378	1.79176	0	0	0.693147	1.79176	0.5
6	100	1	0	1	0	0	0	0	6.55108	1.94591	0	0	1.60944	1.09861	1
5	0	0	1	0	1	0	0	0	5.52146	2.07944	0	0	2.07944	1.60944	0
6	50	1	1	1	0	0	0	0	5.99146	2.30259	0	0	1.94591	2.07944	0.5
3	100	1	0	0	1	0	0	0	5.70378	1.38629	0	1	1.94591	1.09861	1
9	50	1	1	0	0	0	0	0	5.29832	1.79176	0	1	0.693147	1.09861	0.5
7	100	1	0	0	1	0	0	0	6.55108	1.09861	0	0	1.09861	1.60944	1
4	200	1	0	0	1	0	0	0	5.85793	1.09861	0	0	0.693147	1.38629	2
6	100	1	0	1	0	0	0	0	6.55108	1.79176	0	0	1.09861	1.09861	1
3	50	1	1	0	1	0	0	0	6.55108	2.07944	0	0	1.09861	1.94591	0.5
7	50	1	1	0	0	0	1	0	6.68461	0	0	0	1.38629	0.693147	0.5
3	50	1	0	0	1	0	0	0	5.85793	1.79176	0	0	1.60944	0.693147	0.5
7	50	1	1	0	0	0	0	0	3.4012	1.79176	0	0	0	0.693147	0.5
6	50	1	1	0	1	0	0	0	5.70378	2.30259	0	0	1.60944	1.60944	0.5
4	50	1	1	0	1	0	0	0	5.29832	1.09861	0	0	0.693147	0.693147	0.5
8	50	1	0	1	0	0	0	0	5.01064	2.07944	0	0	0.693147	1.38629	0.5
5	0	0	0	0	0	0	0	0	5.29832	0.693147	0	0	0.693147	1.79176	0
6	50	1	0	1	0	0	0	0	6.10925	1.79176	0	0	0.693147	0.693147	0.5
3	50	1	1	0	1	0	0	0	6.21461	1.79176	0	0	1.94591	1.79176	0.5
4	100	1	0	0	0	0	0	0	5.70378	1.79176	0	1	1.38629	1.09861	1
8	50	1	0	0	1	0	0	0	6.21461	0.693147	0	0	1.09861	1.38629	0.5
5	200	1	1	0	1	0	0	0	6.55108	1.09861	0	0	1.79176	1.94591	2
6	350	1	1	1	0	0	0	0	6.21461	1.60944	0	1	1.94591	1.60944	3.5
5	400	1	1	1	0	0	0	0	6.68461	2.30259	0	0	2.30259	1.38629	4
9	0	0	0	1	0	0	0	0	5.29832	1.09861	0	0	0.693147	1.09861	0
7	50	1	1	0	1	0	0	0	5.99146	0.693147	0	1	2.30259	1.38629	0.5
9	50	1	0	1	0	0	0	0	5.01064	1.94591	0	0	1.09861	1.94591	0.5
9	0	0	0	0	0	0	1	0	5.99146	2.56495	0	0	2.48491	1.09861	0
9	100	1	0	0	0	0	0	0	3.91202	0	0	0	0	1.09861	1
6	400	1	1	0	0	0	0	1	6.68461	0.693147	0	0	2.56495	1.38629	4
4	100	1	1	0	1	0	0	0	5.01064	1.38629	0	0	1.79176	1.60944	1
1	50	1	1	0	1	0	0	0	5.70378	0.693147	0	0	0	0.693147	0.5
